# Supplementary material for: Body weight concerns: Cross-national study and identification of factors related to eating disorders
Source: PLoS One. 2017 Jul 7;12(7):e0180125. doi: 10.1371/journal.pone.0180125 (PMC5501473; doi:10.1371/journal.pone.0180125)
Supplement: S1 Dataset — (XLSX) [file pone.0180125.s001.xlsx]

## Sheet: legend
Country	( 1 ) Brazil ( 2 ) Portugal
Area of cource	( 1 ) Human Sciences ( 2 ) Exact Sciences ( 3 ) Health Sciences
Year of cource	( )1° ( )2° ( )3° ( )4° ( )5°( )6° ( )7°
Study Schedule	( 1 ) Morning ( 2 ) Afternoon ( 3 ) Night ( 4 ) Full-time
Housing	( 1 ) Alone ( 2 ) With family ( 3 ) With friends or colleagues
Expectations towards coursework	( 5 ) Much better ( 4 ) Better ( 3 ) Equal ( 2 ) Worse ( 1 ) Much worse
Self-reported academic performance	( 4 ) Excellent ( 3 ) Good ( 2 ) Regular ( 1 ) Bad
Frequency of thoughts about dropping out of college	( 2 ) Frequently ( 1 ) Sometimes ( 0 ) Never
Labor activity together with studies (Work)	( 0 ) no ( 1 ) yes
Frequency of medication use because of studies	( 2 ) Frequently ( 1 ) Sometimes ( 0 ) Never
Frequency of medication use for body change	( 2 ) Frequently ( 1 ) Sometimes ( 0 ) Never
The body change medication was used to: (options)	( 1 ) Gain weight ( 2 ) Lose weight ( 3 ) Gain muscle mass
Frequency of supplements use for body change	( 2 ) Frequently ( 1 ) Sometimes ( 0 ) Never
The supplements were used to: (options)	( 1 ) Gain weight ( 2 ) Lose weight ( 3 ) Gain muscle mass
Cut-off point fo WCS' scores (WCS_classification)	(0) <52 low likelihood of develiping eating disorders (1) >52 high likelihood of develiping eating disorders
Nutritional Status	(1) underweight (2) eutrophic (3) overweight (4) obesity
BMI=Body Mass Index
Socioeconomic status	(4) A (3) B (2) C (1) D
BSQ=Body Shape Questionnaire
PHCS=Perceived Health Competence Scale
WCS=Weight Concerns Scale

## Sheet: Data
ID	Age	Country	Area	Year	Study Schedule	Housing	Expectations	Performance	Thoughts about dropping out of college	Work	Medication_study	Medication_body	Medication_study_options	Supplements	Supplements_options	Weight	Height	BMI	Nutritional Status	Socioeconomic status	WCS1	WCS2	WCS3	WCS4	WCS5	WCS' score	WCS classification	BSQ1	BSQ2	BSQ3	BSQ4	BSQ5	BSQ6	BSQ7	BSQ8	BSQ9	BSQ10	BSQ11	BSQ12	BSQ13	BSQ14	BSQ15	BSQ16	BSQ17	BSQ18	BSQ19	BSQ20	BSQ21	BSQ22
183	18	1	3	1	3	3	2	3	2	0	0	0		1	3	54	1.61	20.8325	2	4	2	2	1	1	1	10	0	1	1	1	2	3	1	1	1	1	1	1	3	1	1	1	1	1	1	1	1	1	1
325	18	1	3	1	4	2	3	3		0	1	0		0		55	1.54	23.1911	2	3	3	3	2	2	3	40	0	2	2	1	4		3	1	1	2	2	2	3	3	3	4	4	4	1	2	3	3	3
344	18	1	3	1	4	3	5	3	0	0	1	0		0		67	1.73	22.3863	2	4	2	2	2	1	3	23.3333	0	4	5	5	5	5	2	3	2	2	1	1	4	2	5	5	1	4	2	1	1	4	1
345	18	1	3	1	4	3	3	3	2	0	0	0		0		60	1.58	24.0346	2	3	2	2	1	1	3	20	0	2	3	4	5	6	3	1	1	4	3	1	2	1	3	5	1	2	1	1	3	1	1
835	18	1	1	1	3	2	4	3	0	0	0	0		0		52	1.52	22.5069	2	3	1	1	1	1	1	0	0	1	1	1	1	2	1	1	1	1	1	1	1	1	1	1	1	1	1	1	1	1	1
852	18	1	1	1	2	1	3	3	0	0	0	0		0		60	1.56	24.6548	2	4	4	3	6	1	4	56.6667	1	3	3	1	6	3	3	3	2	1	1	1	1	2	3	3	3	3	1	1	1	3	3
894	18	1	1	1	3	2	5	4	0	0	0	0		0		47	1.52	20.3428	2	3	1	1	1	1	1	0	0	1	1	1	1	1	1	1	1	1	1	1	2	1	1	1	1	1	1	1	1	1	1
1301	18	1	1	1	1	1		4	0	0	0	0		0		65	1.68	23.03	2	3	3	2	1	2	2	26.6667	0	1	2	3	2	1	1	1	1	1	1	1	1	3	1	1	2	1	1	1	1	1	1
1540	18	1	2	1	4	2	4	4	0	0	0	0		0		55	1.75	17.9592	2	4	1	1	1	2	2	11.6667	0	1	1	2	2	4	2	1	1	1	1	1	3	1	1	1	1	1	1	1	1	1	1
1848	18	1	2	1	4	1	3	2	0	0	0	0		0		52	1.6	20.3125	2	2	1	1	2	2	2	15	0	1	2	2	1	2	3	1	1	2	1	1	3	1	3	2	1	1	1	1	1	2	2
1853	18	1	2	1	4	3	3	3	1	0	0	0		0						3	2	3	7	1	5	55	1	4	5	6	6	3	6	5	1	1	6	1	5	1	3	6	3	4	1	6	3	3	2
1862	18	1	2	1	4	3	4	2	1	0	0	0		0		67	1.71	22.913	2	3	1	1	1	1	3	10	0	3	1	6	6	6	3	1	1	2	2	1	2	1	1	1	3	1	1	1	1	1	2
1872	18	1	2	1	3	2	3	2	0	0	0	0		0		42	1.55	17.4818	2	4	1	1	1	1	1	0	0	1	1	1	1	1	1	1	1	1	1	1	1	1	1	1	1	1	1	1	2	1	1
1880	18	1	2	1	3	2	4	3	0	0	0	0		0		58	1.7	20.0692	2	3	2	3	1	2	2	26.6667	0	2	2	2	2	1	2	1	1	2	3	1	2	1	1	2	1	1	1	1	1	2	1
1969	18	1	1	1	1	2	3	3	0	0	0	0		0		66	1.68	23.3844	2	3	2	2	2	1	3	23.3333	0	1	1	2	3	3	2	1	1	1	3	1	2	1	2	2	3	2	1	2	1	3	1
1981	18	1	2	2	4	3	3	3	2	0	1	0		0		59	1.69	20.6575	2	2	3	3	3	3	3	50	0	2	1	1	2	2	2	2	1	1	1	1	1	1	1	1	1	1	1	1	1	1	6
278	18	1	1	1	3	2	5	4	0	0	0	0		0		55	1.68	19.487	2	4	2	2	1	2	1	16.6667	0	1	1	1	2	1	1	1	1	1	1	1	1	1	1	1	1	1	1	1	1	1	1
1303	18	1	1	1	1	3	4	3	0	1	0	0		0		57	1.68	20.1956	2	2	1	1	1	1	2	5	0	3	1	1	2	5	1	1	1	1	1	1	1	1	1	2	1	1	1	1	1	1	1
1353	18	1	1	1	1	2	5	3	0	1	1	1	3	0		73	1.76	23.5666	2	4	3	3	2	1	3	33.3333	0	1	3	6	1	3	1	1	1	1	1	1	1	1	2	1	1	2	1	1	1	3	1
1927	18	1	2	2	3	3	4	2	1	0	2	1	1	0		50	1.56	20.5457	2	3	3	1	1	2	2	21.6667	0	5	3	1	5	6	2	3	3	1	1	1	3	3	1	2	1	1	1	1	3	1	3
130	18	1	1	1	1	2	4	3	0	0	2	0		1	3	61.5	1.65	22.5895	2	4	5	4	7	3	4	83.3333	1	1	6	1	6	6	6	6	3	3	3	2	5	1	4	4	6	6	1	5	4		3
1544	18	1	2	1	4	3	3	3	0	0	0	0		0		54.9	1.62	20.9191	2	4	1	1	1	1	1	0	0	4	1	1	1	4	1	1	1	1	1	1	1	1	1	1	1	1	1	1	1	1	1
1310	18	1	1	1	1	3	5	4	1	0	0	0		0		54	1.58	21.6311	2	3	3	3	1	1	3	30	0	1	2	1	3	1	2	1	1	1	1	1	2	1	2	1	1	2	1	1	1	1	3
1547	18	1	2	1	4	3	5	3	0	0	1	0		0		57	1.6	22.2656	2	3	2	4	1	2	3	36.6667	0	2	3	4	3	4	5	1	1	2	3	1	3	1	3	2	2	4	1	1	3	2	1
304	18	1	3	1	4	2	4	2	2	0	0	0		0		51	1.5	22.6667	2	4	2	2	2	2	3	30	0	3	2	6	3	5	3	1	1	3	5	1	1	1	1	5	1	4	1	2	3	2	5
1846	18	1	1	1	1	3	5	3	0	0	0	0		0		57	1.69	19.9573	2	3	2	2	1	2	3	26.6667	0	3	3	1	3	2	1	1	1	1	1	1	3	1	2	2	1	2	1	1	2	3	3
141	18	1	1	1	1	3	3	3	1	0	0	0		0		52	1.6	20.3125	2	3	2	4	1	1	3	30	0	2	1	2	2	5	5	1	1	2	3	3	2	1	4	5	5	4	1	1	3	1	3
302	18	1	3	1	4	2	3	3	1	0	1	0		0		58	1.71	19.8352	2	3	1	1	1	1	2	5	0	1	1	3	2	2	3	1	1	1	1	1	2	1	2	4	1	3	2	1	1	1	1
1867	18	1	2	1	3	3	4	3	0	0	0	0		0		69	1.56	28.3531	3	3	3	2	3	2	3	38.3333	0	3	4	1	3	4	5	2	2	3	3	1	2	1	2	4	2	2	1	1	2	2	3
870	18	1	1	1	3	2	4	3	1	1	0	0		0		62	1.7	21.4533	2	4	2	3	2	1	4	33.3333	0	1	2	1	3	4	3	1	1	2	1	1	1	1	2	3	3	2	1	1	1	2	6
1973	18	1	2	1	4	3	4	2	1	0	0	0		0		47	1.58	18.8271	2	3	2	2	1	1	1	10	0	1	2	1	1	3	1	1	1	1	1	1	2	1	1	2	1	1	1	1	1	1	1
850	18	1	1	1	3	2	5	3	0	0	1	0		0		57	1.67	20.4382	2	3	2	2	2	1	2	18.3333	0	2	3	1	4	1	1	1	1	1	1	1	1	1	1	1	1	1	1	1	1	1	1
883	18	1	1	1	2	1	5	3	0	0	0	0		0		70	1.66	25.4028	3	2	4	2	4	2	4	51.6667	0	6	6	4	6	6	5	3	1	6	4	3	6	3	5	1	1	6	1	1	1	5	2
1542	18	1	2	1	4	3	5	4	0	0	0	0		0		72	1.6	28.125	3	4	4	4	2	1	4	48.3333	0	2	4	4	5	3	4	1	1	2	2	1	3	1	2	3	1	2	1	3	3	2	2
1910	18	1	1	1	1	3	4	3	0	0	0	0		0		57	1.7	19.7232	2	3	5	3	3	2	3	53.3333	1	3	4	2	4	5	5	1	1	1	1	2	2	1	2	2	3	3	1	1	1	4	4
1864	18	1	2	1	3	2	5	2	1	0	0	0		0		48	1.51	21.0517	2	2	4	4	5	3	5	76.6667	1	5	5	2	6	5		2	3	6	2	5	6	4	5	6	6	6	3	4	5	5	6
285	18	1	1	1	3	3	3	3	0	0	0	0		1	3	51	1.56	20.9566	2	3	3	2	2	1	2	23.3333	0	3	2	2	2	1	2	1	1	2	2	1	4	3	3	2	2	3	2	1	2	2	3
359	18	1	3	1	4	3	2	2	1	0	0	0		0		78	1.67	27.968	3	4	4	3	7	1	3	55	1	3	3	5	4	6	4	3	3	2	5	1	4	1	3	4	3	5	3	2	3	4	3
1543	18	1	2	1	4	3	4	3	0	0	0	0		1	3	53	1.57	21.5019	2	4	4	2	7	1	3	50	0	2	3	1	2	3	3	1	2	1	1	1	2	2		2	1	6	1	1	1	5	5
348	18	1	3	1	4	1	3	1	2	0	0	0		0		55	1.57	22.3133	2	4	4	5	6	2	2	63.3333	1	3	5	2	6	6	5	1	1	2	3	2	2	3	3	3	1	3	1	1	2	6	6
1856	18	1	2	1	4	3	4	3	0	0	0	0		0		55	1.65	20.202	2	3	2	2	2	2	3	30	0	5	5	2	5	4	4	2	1	2	1	1	3	2	2	3	1	3	1	1	3	3	3
1311	18	1	1	1	1	2	3	3	1	0	0	0		0		53	1.6	20.7031	2	4	2	3	2	1	3	28.3333	0	3	3	3	4	4	6	2	1	2	3	1	2	1	3	3	1	3	1	1	1	3	2
1859	18	1	2	1	4	3	5	3	0	0	0	2	1	0		58	1.65	21.3039	2	4	4	3	5	2	4	60	1	4	3	3	5	5	4	2	1	4	4	3	4	2	4	3	3	4	1	2	4	3	5
860	18	1	1	1	2	3	5	4	0	0	0	0		0		47	1.61	18.132	2	3	2	2	1	2	3	26.6667	0	1	3	1	2	1	4	1	1	1	1	1	1	1	2	3	2	2	1	1	2	1	1
906	18	1	1	1	3	2	4	3	0	0	0	0		0		65	1.6	25.3906	3	3	1	1	1	1	2	5	0	1	1	2	1	2	1	1	1	2	2	2	1	1	1	2	2	1	1	1	2	1	1
306	18	1	3	1	4	3	3	3	0	0	0	0		0		67	1.66	24.3141	2	3	3	5	6	2	5	73.3333	1	4	6	1	6	3	4	3	1	3	3	2	5	1	3	5	6	6	2	5	5	6	6
346	18	1	3	1	4	3	3	2	0	0	0	0		0		57.5	1.57	23.3275	2	4	3	3	1	2	4	41.6667	0	3	4	1	6	6	4	2	2	2	3	1	3	2	3	2	4	4	1	1	2	2	6
915	18	1	1	1	2	2	3	4	1	0	1	0		0		59	1.68	20.9042	2	3	3	4	2	1	3	38.3333	0	2	1	5	6	6	5	1	1	4	4	1	5	1	2	4	1	5	1	1	2	1	6
313	18	1	3	1	4	3	3	2	0	0	2	0		0		43	1.59	17.0088	2	4	1	1	1	2	1	6.66667	0	4	1	1	1	6	1	1	3	1	1	1	3	2	1	1	1	1	1	1	1	1	6
435	18	1	1	2	2	1	2	2	1	0	1	0		0		67	1.67	24.0238	2	4	2	3	1	2	4	36.6667	0	2	3	4	5	3	5	1	1	2	1	3	3	1	3	3	3	3	1	3	2	3	3
918	18	1	1	1	3	3	4	3	0	0	0	0		0		53	1.62	20.1951	2	4	3	4	1	1	3	35	0	5	6	3	5	6	4	1	1	4	2	1	4		1	3	3	5	1	1	1	2	6
1545	18	1	2	1	4	1	5	3	1	0	1	0		0		58	1.7	20.0692	2	4	2	3	4	1	3	35	0	4	2	3	4	4	4	1	1	2	2	1	2	1	1	3	1	3	2	1	2	2	4
1875	18	1	2	2	3	2	4	3	0	0	1	0		0		48	1.55	19.9792	2	3	2	1	1	1	1	5	0	1	1	1	1	1	1	1	1	1	1	1	1	1	1	1	1	1	1	1	1	1	1
1976	18	1	2	1	4	1	3	3	1	0	0	0		1	3	54	1.6	21.0937	2	4	2	2	4	2	4	41.6667	0	3	5	5	5	5	5	1	2	5	5	2	5	1	5	5	1	3	1	3	4	4	3
149	18	1	1	1	1	3	4	3	1	0	1	0		0		64	1.65	23.5078	2	3	2	2	7	2	3	46.6667	0	6	5	3	6	5	3	1	1	2	2	1	3	2	3	3	3	5	1	1	2	3	5
204	18	1	3	1	3	2	4	3	0	1	1	0		0		55	1.68	19.487	2	3	4	4	7	3	2	68.3333	1	2	4	3	5	5	5	1	1	1	1	2	2	1	1	2	1	4	1	1	2	3	4
1361	18	1	1	1	3	3	4	3	0	0	0	0		0		55	1.55	22.8928	2	2	3	3	7	2	5	66.6667	1	3	5	6	6	6	5	3	2	2	3	2	5	3	5	5	1	3	5	5	6	6	6
1538	18	1	2	1	4	3	4	3	0	0	1	0		0		67	1.69	23.4586	2	3	4	3	2	2	4	50	0	5	5	2	5	5	5	1	1	4	4	3	5	1	2	3	2	3	3	3	3	2	5
1866	18	1	2	1	3	2	4	3	0	0	0	0				61	1.7	21.1073	2	3	4	3	2	2	3	45	0	5	3	2	6	6	5	3	1	1	1	1	3	2	3	3	1	3	1	2	1	3
1351	18	1	1	1	1	1	4	3	0	0	0	0		0		55	1.67	19.721	2	3	3	4	6	3	3	65	1	4	4	1	5	2	4	1	1	3	1	1	2	1	2	3	2	2	1	1	1	3	4
1539	18	1	2	1	4	1	4	3	0	0	0	0		0		48.5	1.61	18.7107	2	3	2	4	1	1	2	25	0	1	1	2	3	5	4	1	1	2	1	1	3	1	1	2	1	1	2	1	2	1	6
1851	18	1	2	1	4	1	3	2	1	0	0	0		0		63	1.57	25.5588	3	3	2	2	3	2	4	38.3333	0	3	3	6	4	5	6	2	1	6	6	2	6	4	3	3	3	2	4	4	6	2	5
1971	18	1	2	1	4	3	4	3	0	0	0	0		0		54	1.64	20.0773	2	3	2	1	1	1	1	5	0	1	1	1	1	3	1	1	1	1	1	1	3	1	1	2	1	1	1	1	2	1	1
867	18	1	1	1	3	2	5	3	0	0	0	0		0		70	1.72	23.6614	2	2	3	3	7	1	3	50	0	3	3	1	3	3	1	1	1	1	1	1	1	1	1	1	1	1	1	1	1	3	1
282	18	1	1	1	3	2	4	4	0	0	0	0		0		60	1.7	20.7612	2	3	3	1	5	1	3	33.3333	0	6	5	5	3		2	1	1	2	1	1	3	1	1	3	1	2	1	1	2	3	2
882	18	1	1	1	1	2	5	3	0	0	0	0		0		45	1.5	20	2	3	2	1	1	1	1	5	0	2	1	1	1	3	1	1	2	2	1	1	3	2	1	3	1	1	1	1	4	1	1
134	18	1	1	1	1	3	3	3	0	0	0	0		1	2	60	1.65	22.0386	2	4	3	4	7	3	3	68.3333	1	2	5	1	4	4	4	2	1	3	3	3	3	2	3	2	2	5	1	1	2	5	3
1304	18	1	1	1	2	2	2	3	1	0	0	1	3	0		59	1.65	21.6713	2	4	2	2	7	1	3	40	0	2	3	2	5	5	5	1	1	2	1	2	3	2	3	3	1	3	1	1	2	3	3
1329	18	1	1	1	1	1	5	3	0	0	0	0		0		68	1.7	23.5294	2	2	4	5	7	2	4	76.6667	1	2	4	6	6	6	5	4	2	4	5	3	2	3	3	5	3	5	4	4	4	4	4
322	18	1	3	1	4	3	3	2	1	0	0	0		1	1	48	1.68	17.0068	2	4	4	1	1	2	1	21.6667	0	4	1	1	1	3	1	4	1	1	1	1	5	3	1	5	1	1	1	1	4	1	1
327	18	1	3	1	4	3	4	3	1	0	0	0		0		40	1.57	16.2278	1	3	3	1	1	1	1	10	0	2	1	1	2	3	1	1	1	2	1	1	3	1	1	3	1	2	1	1	3	1	1
353	18	1	3	1	4	3	3	2	0	0	0	0		0		55	1.58	22.0317	2	3	2	2	1	1	3	20	0	3	3	1	4	2	3	1	1	1	1	1	2	1	1	3	1	1	1	1	2	1	1
1968	18	1	1	1	1	1	4	3	1	0	0	0		2	3	77	1.65	28.2828	3	2	5	3	2	1	5	53.3333	1	1	3	6	2	4	6	1	1	2	6	2	6	1	6	5	6	3	1	6	6	5	5
301	18	1	3	1	4	1		2	0	0	0	0		0		65	1.65	23.8751	2	4	4	3	5	2	4	60	1	4	5	5	5	5	2	1	1	3	3	1	4	1	5	4	1	2	1	2	3	6	2
331	18	1	3	1	4	1	3	3	0	0	1	0		0		58	1.61	22.3757	2	4	4	3	1	3	4	53.3333	1	3	5	6	6	6	6	1	1	4	4	1	4	1	5	6	6	4	1	2	3	1	2
1293	18	1	2	1	4	3	3	2	1	0	0	0		0		45	1.62	17.1468	2	3	2	1	1	2	1	11.6667	0	4	2	1	1	5	1	2	1	1	1	1	5	3	1	3	1	1	1	1	5	2	1
815	18	1	1	1	1	2	4	3	0	0	1	0		0		58	1.68	20.5499	2	3	3	2	6	2	4	53.3333	1	2	3	1	2		4	1	1	2	1	2	2	2	3	3	3	3	2	3	3	5	4
1930	18	1	2	2	3	3	4	3	1	0	0	0		0		83	1.7	28.7197	3	2	3	3	5	1	5	53.3333	1	4	6	5	6	6	6	2	2	5	4	3	4	4	3	3	1	5	3	4	3	5	3
324	18	1	3	1	4	3	3	2	1	0	0	0		0		65	1.63	24.4646	2	2	2	2	5	2	5	50	0	4	5	5	5	5	5	1	1	5	5	3	5	5	5	6	5	5	5	5	4	5	3
1868	18	1	2	1	3	3	5	3	0	0	0	0		0		68	1.69	23.8087	2	4	2	3	1	2	3	31.6667	0	2	2	3	3	2	2	1	2	1	3	1	2	1	2	3	1	2	1	1	3	2	1
277	18	1	1	1	3	2	4	3	1	1	0	0		0		51.5	1.68	18.2469	2	3	5	1	1	1	1	20	0	5	5	1	1	6	1	3	1	1	1	1	5	1	1	3	1	1	1	1	3	4	1
1993	18	1	2	1	4	3	3	3	0	0	0	0		0		68	1.73	22.7204	2	4	2	3	1	2	3	31.6667	0	2	3	3	2	3	3	1	1	3	2	2	3	1	2	3	1	2	1	1	2	2	2
150	18	1	1	1	1	1	4	3	0	0	0	0		0		60	1.66	21.7738	2	3	3	4	1	1	2	30	0	3	3	3	4	4	4	2	2	2	1	2	2	2	2	3	2	3	1	1	1	2	6
1537	18	1	2	1	4	3	5	4	0	0	0	0		0		68.2	1.73	22.7873	2	3	2	1	1	1	2	10	0	1	1	2	1	2	1	1	1	1	1	1	2	1	2	2	1	1	1	1	1	1	2
818	18	1	1	1	2	2	5	3	0	0	0	0		0		42	1.56	17.2584	2	3	1	1	1	2	1	6.66667	0	1	1	1	1	1	2	2	1	1	1	1	3	3	1	2	1	3	1	1	2	1	1
1312	18	1	2	1	4	1	3	2	1	0	0	0		0		43	1.6	16.7969	2	2	2	1	1	1	2	10	0	3	1	3	2	2	2	1	1	1	2	1	1	1	1	2	2	1	1	1	2	1	2
1861	18	1	2	1	4	3	3	2	1	0	0	0		0		53	1.55	22.0604	2	3	2	1	1	1	2	10	0	2	1	4	3	4	1	1	2	2	1	1	2	1	1	3	2	2	1	1	1	2	1
159	18	1	3	1	4	3	3	2	0	0	0	0		0		59	1.6	23.0469	2	3	1	3	2	2	4	35	0	5	5	3	4	4	2	2	1	3	3	1	3	2	5	5	1	3	1	1	1	2	3
838	18	1	1	1	3	3	4	2	2	0	1	0		0		65	1.7	22.4913	2	2	3	4	6	1	2	46.6667	0	5	4	3	3	3	3	3	3	3	3	3	3	3	2	2	2	2	2	2	2	3	3
1216	18	1	3	2	4	3	4	3	0	0	0	0		0		50	1.52	21.6413	2	3	2	2	1	1	3	20	0	2	1	1	1	3	3	1	1	2	1	1	2	1	1	1	1	1	1	1	1	1	1
1974	18	1	2	4	2	3	3	1	0	0	0	0		0		43	1.5	19.1111	2	3	3	3	1	1	3	30	0	3	3	1	3	3	2	1	1	1	1	1	3	1	3	3	1	3	1	1	2	1	1
832	18	1	1	1	3	2	5	3	0	1	0	0		0		57	1.57	23.1247	2	3	3	3	1	1	3	30	0	3	2	1	3	2	3	1	1	2	1	1	2	1	2	3	1	1	1	1	1	2	2
826	18	1	1	1	2	3	4	3	1	0	0	1	3	0		50	1.58	20.0288	2	4	2	4	1	1	3	30	0	3	4	1	2	4	3	2	1	1	1	2	3	2	2	3	1	1	1	1	4	1	6
864	18	1	1	3	1	3	3	1	0	0	0	0		0		69	1.65	25.3444	3	1	2	3	1	2	4	36.6667	0	2	3	4	5	5	5	4	1	3	1	1	1	1	2	3	1	3	1	1	2	1	1
355	18	1	3	1	4	3	4	2	2	0	0	0		0		59	1.69	20.6575	2	3	5	5	7	4	5	100	1	5	6	6	6	6	6	6	5	5	6	6	5	4	4	6	6	6	1	6	5	6	5
1909	18	1	1	1	1	3	3	3	0	0	1	0		0		48	1.5	21.3333	2	2	1	1	1	1	1	0	0	1	1	3	1	6	1	1	1	1	1	1	2	1	1	1	3	1	1	1	1	1	1
177	18	1	3	1	4	3	3	3	1	0	2	1	2	0		50	1.52	21.6413	2	4	4	5	5	3	5	81.6667	1	3	6	5	6	4	6	2	2	6	5	2	6	2	5	6	3	4	2	3	4	5	5
1371	18	1	1	1	3	2	3	2	1	1	0	1	1	1	1	55	1.62	20.9572	2	3	2	1	1	2	1	11.6667	0	3	1	1	1	1	1	2	2	1	1	1	4	1	1	3	1	1	1	1	3	1	1
321	18	1	3	1	4	3	2	1	1	0	0	1	2	1	3	55	1.53	23.4952	2	4	3	5	7	1	4	65	1	3	4	4	6	6	4	1	1	3	3	3	3	2	2	5	2	4	2	3	3	6	2
328	18	1	3	1	4	3	3	3	0	0	0	0		0		54	1.6	21.0937	2	3	2	3	1	2	3	31.6667	0	3	3	1	5	4	3	1	1	2	1	2	2	1	2	1	1	3	1	2	2	2	5
1961	18	1	1	1	1	3	2	3	1	0	0	0		0		56	1.68	19.8413	2	4	2	4	4	3	4	58.3333	1	4	4	4	6	6	5	3	4	4	2	2	6	2	6	3	5	3	3	1	3	4	6
737	18	1	1	1	2	2	4	3	1	0	0	0		0		62	1.7	21.4533	2	3	2	2	1	1	3	20	0	2	1	5	2	3	1	1	1	1	2	1	2	1	1	2	3	1	1	1	2	1	1
1844	18	1	1	1	1	2	5	2	1	0	0	0		0		53.2	1.64	19.7799	2	3	1	1	1	2	1	6.66667	0	1	1	1	1	1	1	1	1	1	1	1	4	1	1	1	1	1	1	1	3	1	1
1302	18	1	1	1	1	2	4	3	1	1	1	0		0		65	1.67	23.3067	2	3	2	4	7	1	5	60	1	5	5	3	6	5	5	5	4	5	5	5	5	4	5	5	5	6	6	6	6	6	4
1882	18	1	2	3	3	2	4	3	0	0	1	0		0		53	1.7	18.3391	2	3	1	1	1	2	2	11.6667	0	3	1	1	1	3	1	1	1	1	1	1	2	1	1	2	2	1	1	1	2	1	2
350	18	1	3	1	4	1	4	2	1	0	0	0		0		50	1.55	20.8117	2	4	2	3	1	1	4	30	0	6	6	6	6	6	6	1	1	2	2	2	5	1	6	6	6	4	1	4	3	3	2
1234	18	1	1	1	3		3	2	2	1	0	0		0		45	1.58	18.026	2	3	4	1	1	1	1	15	0	3	1	1	1	3	1	4	2	1	1	1	5	2	1	4	1	3	1	4	1	1	1
1354	18	1	1	1	1	2	4	3	1	0	0	0				53	1.55	22.0604	2	3	1	2	2	1	1	8.33333	0	4	4	6	3	5	5	1	1	2	5	1	5	1	3	5	2	3	1	1	1	1	1
1319	18	1	2	1	4	3	3	2	1	0	0	0		0		53	1.5	23.5556	2	3	2	3	2	2	3	35	0	5	4	1	5	5	5	2	3	3	2	1	5	3	3	2	1	4	2	2	4	3	5
1970	18	1	2	1	4	2	4	2	1	0	1	0		0		76	1.59	30.0621	4	3	4	5	2	2	5	65	1	1	5	4	6	6	4	6	4	6	6	3	6	2	6	6	6	3	1	6	6	6	6
305	18	1	3	1	4	1	2	1	2	0	1	0		0		70	1.63	26.3465	3	3	2	1	1	1	3	15	0	1	1	3	1	3	2	1	1	3	3	2	3	2	4	6	3	2	6	4	6	1	1
1852	18	1	2	1	4	2	5	2	0	0	0	0		0		65	1.66	23.5883	2	3	3	4	4	2	4	56.6667	1	2	5	3	6	4	3	1	1	2	1	1	3	2	3	3	3	4	1	2	3	4	3
135	18	1	1	1	1	3	4	2	1	0	0	0		0		65	1.6	25.3906	3	3	2	2	2	2	5	40	0	3	4	6	6	6	5	1	5	6	6	3	5	4	5	6	4	3	6	5	5	4	5
601	18	1	1	1	1	3	4	3	1	0	0	0		0		55	1.6	21.4844	2	3	2	2	3	1	3	26.6667	0	2	5	5	6	6	6	3	1	2	3	3	4	4	5	6	6	6	1	5	4	5	5
888	18	1	1	1	2	2	5	4	1	0	1	1	2	0		93	1.7	32.1799	4	2	5	4	7	4	5	95	1	6	6	6	6	6	6	4	1	6	6	6	6	1	6	6	6	6	1	6	6	6	6
1975	18	1	2	1	4	3	3	2	1	0	0	0		0		57	1.57	23.1247	2	3	3	4	1	2	4	46.6667	0	5	5	1	6	5	5	5	2	2	1	2	4	2	5	5	5	4	1	2	3	1	1
827	18	1	1	1	2	3	4	3	1	0	1	0		0		63	1.61	24.3046	2	2	2	3	2	1	4	33.3333	0	4	3	2	5	2	5	1	2	3	4	5	5	4	5	5	3	5	2	2	5	2	4
577	18	1	3	2	3	3	4	2	0	0	1	0		0		85	1.65	31.2213	4	3	3	5	5	3	5	76.6667	1	3	5	5	5	5	5	5	5	5	5	5	5	4	5	5	5	5	3	5	5	5	1
1223	18	1	3	2	4	3	3	3	1	0	1	0		0		77	1.78	24.3025	2	2	4	3	7	2	4	66.6667	1	6	6	6	6	6	6	6	6	6	6	5	6	6	6	6	6	6	6	6	6	6	6
320	18	1	3	1	4	3	3	3	1	0	1	0		0		50.7	1.67	18.1792	2	3	3	3	1	1	3	30	0	2	2	5	4	6	3	1	3	2	5	2	3	1	2	4	3	3	1	1	3	1	1
2442	18	2	3	1	1	2	3	2	0	0	0	0		0		47.5	1.66	17.2376	2	3	1	1	1	1	1	0	0	1	1	1	1	1	1	1	1	1	1	1	1	1	1	1	1	1	1	1	1	1	1
2446	18	2	3	1	1	2	3	3	0	0	0	0		0		54	1.6	21.0937	2	2	3	1	1	1	3	20	0	1	3	3	1	1	3	1	1	1	1	1	1	1	1	2	1	1	1	1	1	1	1
2449	18	2	3	1	2	2	3	3	0	0	1	0		0		60	1.69	21.0077	2	2	3	3	1	2	3	36.6667	0	5	5	5	5	5	6	1	1	2	2	1	2	1	1	4	5	3	1	1	3	4	3
2457	18	2	3	1	2	2	3	2	1	0	1	0		0		52.5	1.67	18.8246	2	3	4	3	1	1	3	35	0	3	3	3	3	3	3	2	1	2	2	2	2	1	2	2	1	2	1	1	2	2	2
2488	18	2	1	1	1	2	3	3	0	0	2	1	2	2	3	50	1.6	19.5312	2	2	3	1	2	3	3	36.6667	0	3	3	2	4	3	4	2	1	1	1	1	2	3	3	3	1	3	1	3	3	4	3
2490	18	2	1	1	1	2	3	3	0	0	0	0		0		48	1.68	17.0068	2	3	1	3	1	2	2	21.6667	0	4	3	3	3	2	3	1	1	1	1	1	1	1	1	1	1	1	1	1	1	1	1
2495	18	2	1	1	1	3	5	2	0	0	0	0		0		63	1.64	23.4236	2	2	3	3	1	1	4	35	0	3	4	1	4	2	1	4	1	1	1	1	1	1	1	1	1	1	1	2	3	1	1
2525	18	2	1	1	1	2	5	4	0	0	0	0		0		47	1.55	19.563	2	3	2	3	1	2	1	21.6667	0	4	3	1	5	2	3	2	1	2	1	2	3	1	2	3	1	1	1	1	2	2	6
2585	18	2	3	1	4	2	3	2	0	0	0	0		0		54	1.63	20.3244	2	2	3	2	1	2	2	26.6667	0	2	2	3	3	3	1	1	1	1	3	1	2	1	1	1	1	1	1	1	1	1	1
2586	18	2	3	1	4	2	3	3	0	0	0	0		0		50	1.7	17.301	2	2	2	2	1	1	1	10	0	3	2	1	2	1	1	1	1	1	1	1	1	1	1	1	1	1	1	1	1	1	1
2592	18	2	3	1	4	2	4	2	0	0	0	0		1	2	54	1.57	21.9076	2	3	3	1	3	1	3	26.6667	0	4	3	1	4	4	4	1	1	1	1	1	1	1	1	1	1	2	1	1	3	3	1
2601	18	2	3	1	4	2	5	3	0	0	0	0		0		54	1.58	21.6311	2	3	2	1	1	1	2	10	0	3	2	2	1	2	3	1	1	1	3	1	2	2	2	1	1	2	1	1	1	2	1
2655	18	2	1	1	1	2	3	3	0	0	1	0		0		49	1.59	19.3821	2	2	4	2	2	2	3	40	0	3	3	2	3	2	2	2	2	3	1	1	2	1	2	2	1	2	2	1	2	3	1
2776	18	2	1	1	2	2	3	3	0	0	0	1	1	1	1	51	1.6	19.9219	2	3	1	1	1	1	1	0	0	1	1	1	1	1	1	1	1	1	1	1	1	1	1	1	1	1	1	1	1	1	1
2829	18	2	3	1	4	2	4	2	0	0	0	0		0		58	1.7	20.0692	2	3	3	2	2	2	2	30	0	3	1	1	1	2	1	1	1	1	1	1	1	1	1	1	1	1	1	1	1	1	1
2837	18	2	3	1	4	3	4	3	0	0	1	0		0		59	1.69	20.6575	2	3	3	3	5	3	3	56.6667	1	1	5	5	5	5	3	1	1	4	4	3	4	1	3	4	1	5	1	5	3	3	4
2912	18	2	3	1	2	2	3	2	0	0	0	0		0		50	1.66	18.1449	2	2	1	1	1	1	1	0	0	1	2	2	3	3	3	1	1	1	2	2	1	1	1	1	1	2	1	1	1	1	1
2919	18	2	3	1	2	2	3	3	0	0	0	0		0		48	1.63	18.0662	2	3	2	1	1	1	1	5	0	2	1	1	1	1	1	1	1	1	1	1	1	1	1	1	1	1	1	1	1	1	1
2937	18	2	3	1	2	2	4	2	0	0	0	0		0		56	1.64	20.8209	2	3	3	1	1	1	3	20	0	1	1	1	1	1	4	1	1	1	1	1	3	1	1	1	1	1	1	1	1	1	1
2950	18	2	3	2	4	2	3	2	1	0	0	0		0		48	1.58	19.2277	2	3	2	1	1	2	2	16.6667	0	2	1	3	2	2	3	1	1	1	2	1	2	1	1	4	1	1	1	1	2	1	3
3243	18	2	2	1	1	2	3	2	0	0	1	0		0		62	1.66	22.4996	2	2	1	1	1	1	1	0	0	1	1	1	1	1	1	1	1	1	1	1	1	1	1	1	1	1	1	1	1	1	1
2678	18	2	1	1	1	2	3	2	0	1	0	0		0		48	1.58	19.2277	2	2	4	1	1	3	3	38.3333	0	2	2	1	1	4	2	2	1	1	1	1	4	3	1	3	1	2	1	1	2	2	4
3338	18	2	3	2	4	3	4	3	1	0	1	0		0		62	1.69	21.7079	2	2	3	3	1	2	3	36.6667	0	3	4	4	4	4	5	1	2	1	1	1	1	2	2	2	1	5	1	1	1	4	6
3192	18	2	2	1	4	2	3	3	0	0	0	0		0		58	1.63	21.83	2	3	2	1	1	1	1	5	0	1	1	1	1	1	1	1	1		1	1	1	1	1	1	1	1	1	1	1	1	1
2524	18	2	1	1	1	2	5	4	0	0	0	0		0		50	1.64	18.5901	2	2	1	1	1	3	1	13.3333	0	5	1	1	1	3	3	1	1	1	1	1	2	1	1	1	1	1	1	1	1	1	3
2908	18	2	3	1	2	2	3	2	0	0	0	0		0		57.3	1.63	21.5665	2	2	2	2	1	2	2	21.6667	0	2	1	2	2	2	1	1	1	1	1	1	1	1	1	2	1	1	1	1	1	1	1
2911	18	2	3	1	2	2	4	3	0	0	0	0		0		68	1.69	23.8087	2	3	4	3	3	1	3	41.6667	0	3	5	5	5	5	5	1	1	3	4	1	4	1	5	3	1	3	1	2	2	4	3
2509	18	2	1	1	1	2	3	2	0	0	0	0		0		65	1.7	22.4913	2	2	4	4	2	2	3	50	0	4	4	3	4	3		1	3	3	3	2	5	2	2	1	1	4	1	3	2	5	5
2587	18	2	3	1	4	2	4	3	0	0	0	0		0		55	1.65	20.202	2	2	3	1	3	2	3	33.3333	0	2	3	3	5	3	6	2	1	2	4	1	3	2	2	1	2	4	1	2	2	4	3
2914	18	2	3	1	2	3	4	3	0	0	0	0		0		58	1.79	18.1018	2	2	1	1	1	3	1	13.3333	0	1	1	1	1	3	1	1	1	1	1	1	1	1	1	1	1	1	1	1	1	1	1
2916	18	2	3	1	2	2	3	3	0	0	0	0		0		60	1.66	21.7738	2	2	3	3	7	2	3	56.6667	1	3	4	3	3	3	2	1	1	1	1	1	1	1	1	3	1	1	1	1	2	2	5
2474	18	2	3	1	1	3	3	3	0	0	0	0		0		54	1.63	20.3244	2	1	4	3	7	1	4	60	1	3	5	1	4	5	5	4	1	3	1	1	3	2	3	3	4	3	1	3	3	4	5
2604	18	2	3	1	4	2	3	3	0	0	0	0		0		65	1.67	23.3067	2	2	3	3	2	3	3	46.6667	0	3	4	4	4	3	3	1	1	2	2	2	3	1	1	3	1	2	1	2	2	3	3
3364	18	2	3	4	1	2	2	3	1	0	0	0		0		52	1.61	20.061	2	3	3	4	1	2	4	46.6667	0	1	3	6	6	6	6	1	1	2	1	1	3	1	3	4	1	1	1	1	1	3	6
3365	18	2	3	2	1	2	2	3	0	0	1	0		1	1	53	1.61	20.4467	2	3	3	4	1	2	4	46.6667	0	1	3	6	6	6	6	1	1	6	2	1	5	1	5	5	2	4	1	2	3	1	5
2507	18	2	1	1	1	2	2	3	0	0	0	1	1	1	3	51	1.66	18.5078	2	3	3	1	1	3	1	23.3333	0	3	1	1	1	3	1	4	2	2	1	1	3	3	1	4	1	1	4	1	4	1	1
2606	18	2	3	1	4	2	3	2	0	0	0	0		0		49	1.66	17.782	2	2	2	1	1	1	2	10	0	1	1	2	2	2	1	2	1	1	1	1	3	2	1	2	1	1	1	1	3	1	1
2740	18	2	3	1	1	3	4	3	0	0	0	0		0		58	1.65	21.3039	2	3	3	2	1	2	3	31.6667	0	1	3	5	4	4	3	1	1	3	1	1	3	2	2	3	1	3	2	1	2	1	3
3268	18	2	2	1	1	2	5	3	0	0	1	0		0		48	1.59	18.9866	2	2	1	2	1	2	1	11.6667	0	6	1	3	2	3	1	1	1	1	3	1	1	3	2	2	1	1	1	1	1	1	2
3339	18	2	3	2	4	3	4	2	1	0	0	0		0		57	1.7	19.7232	2	3	3	2	1	2	3	31.6667	0	2	2	3	3	4	2	2	1	2	1	1	3	1	2	3	1	2	1	1	2	1	1
2428	18	2	3	1	1	2	3	2	0	0	0	0		0		51	1.66	18.5078	2	2	2	1	1	1	2	10	0	2	1	1	2	4	4	1	1	2	1	1	2	1	1	1	2	6	1	1	2	1	4
2836	18	2	3	1	4	2	5	4	0	0	2	0		1	3	63	1.68	22.3214	2	3	4	2	1	1	1	20	0	1	2	3	3	3	3	1	1	1	1	1	1	1	1	1	1	1	1	1	1	2	1
2928	18	2	3	1	2	3	3	2	0	0	0	0		0		58	1.71	19.8352	2	1	2	2	1	1	2	15	0	3	2	3	4	3	3	1	1	2	2	2	2	1	2	3	1	3	1	1	1	2	4
2445	18	2	3	1	1	3	3	3	0	0	0	0		0		62	1.6	24.2187	2	3	3	2	3	1	3	31.6667	0	4	4	2	4	4	4	1	1	2	2	3	2	1	2	2	1	3	1	1	2	3	6
2600	18	2	3	1	4	3	4	3	0	0	0	0		0		50	1.6	19.5312	2	3	2	1	1	2	1	11.6667	0	2	1	1	2	2	1	1	1	2	1	1	1	1	1	1	1	2	1	1	1	2	3
3020	18	2	3	1	4	2	3	2	0	0	1	0		0		44	1.55	18.3143	2		2	3	1	1	2	20	0	3	1	3	3	3	1	1	1	1	1	1	2	1	1	1	1	2	1	1	1	1	1
2909	18	2	3	1	2	2	3	2	0	0	0	0		0		54	1.73	18.0427	2	3	2	2	1	2	2	21.6667	0	1	2	1	1	2	1	1	1	1	1	1	3	1	1	3	1	2	2	1	3	2	1
3183	18	2	1	1	1	3	3	3	0	0	0	0		1	3	61	1.73	20.3816	2	2	4	4	7	3	4	78.3333	1	3	6	6	6	5	6	1	3	6	1	3	5	3	6	4	1	5	1	2	4	6	6
2569	18	2	3	1	4	3	3	4	0	0	0	0		1	3	55	1.66	19.9594	2	4	3	1	1	1	1	10	0	1	1	1	2	1	1	1	1	1	1	1	2	1	1	2	1	1	1	1	1	1	1
2439	18	2	3	1	1	2	3	2	0	0	0	0		0		70	1.63	26.3465	3	3	4	4	6	3	3	70	1	4	4	2	5	5	5	2	1	3	1	3	3	2	2	3	1	3	2	1	2	5	4
2841	18	2	1	1	1	2	5	4	0	0	0	0		0		60	1.65	22.0386	2	1	3	1	2	1	3	23.3333	0	3	3	2	6	6	6	6	1	2	3	1	3	2	4	4	4	6	1	5	5	5	1
3206	18	2	2		4	2	4	1	1	0	0	0		0		55	1.6	21.4844	2	2	1	1	1	2	3	16.6667	0	1	1	3	2	1	3	1	1	1	1	1	1	1	1	1	1	3	1	1	1	2	2
2475	18	2	3	1	1	3	3	3	0	0	0	0		0		52	1.63	19.5717	2	2	2	2	1	1	2	15	0	2	3	1	5	1	2	1	1	1	2	1	5	1	3	4	1	3	1	1	1	1	6
2918	18	2	3	1	2	2	3	2	0	0	0	0		0		49	1.65	17.9982	2	3	1	1	1	2	1	6.66667	0	3	2	1	1	5	1	4	2	1	2	1	3	1	1	2	1	1	1	1	3	1	1
2454	18	2	3	1	2	3	2	2	1	0	0	0		0		75	1.62	28.578	3	4	5	5	2	3	5	76.6667	1	5	4	5	6	3	4	3	3	5	5	2	6	1	4	6	6	5	1	4	5	3	3
2677	18	2	1	1	1	2	4	3	0	1	1	0		0		45	1.65	16.5289	2	2	2	1	1	2	1	11.6667	0	3	2	1	1	3	2	1	1	1	1	1	1	1	1	1	1	1	1	1	1	1	1
2739	18	2	3	1	1	2	4	4	0	0	1	0		0		67	1.73	22.3863	2	3	2	1	1	1	2	10	0	1	2	1	2	2	1	1	1	1	1	1	1	1	1	1	1	1	1	1	1	1	2
2429	18	2	3	1	1	2	4	3	0	0	1	0		0		43	1.65	15.7943	1	1	3	3	3	3	3	50	0	2	3	4	5		3	1	1	1	1	1	1	1	1	1	1	3	1	1	1	4	4
2481	18	2	3	1	1	2	3	3	0	0	0	0		0		58	1.55	24.1415	2	3	3	3	3	2	4	48.3333	0	4	5	6	5	3	5	2	1	2	5	1	2	1	2		3	3	1	1	1	6	3
3126	18	2	1	1	1	3	3	3	0	0	0	0		0		56	1.7	19.3772	2	1	3	2	1	2	2	26.6667	0	2	2	1	2	1	1	1	2	2	1	2	2	1	1	1	1	1	1	1	1	1	1
3160	18	2	2	1	4	2	4	3	0	0	2	0		0		60	1.69	21.0077	2	2	3	2	3	3	3	45	0	6	4	1	2	4	6	1	1	1	1	2	3	1	1	6	1	5	1	3	3	3	6
2476	18	2	3	1	1	2	4	3	0	0	0	2	2	1	3	81	1.63	30.4867	4	2	5	3	3	2	4	58.3333	1	1	6	1	6	6	3	5	2	3	5	1	1	1	2	3	5	6	1	5	3	6	6
2832	18	2	3	1	4	3	4	3	0	0	0	0		0		53	1.68	18.7783	2	4	3	2	7	1	2	40	0	4	2	1	2	5	2	1	1	1	1	1	4	1	1	3	1	2	1	1	2	2	4
2473	18	2	3	1	1	3	2	3	1	0	0	0		0		53	1.64	19.7055	2	3	3	2	1	1	2	20	0	2	1	1	2	2	1	1	1	1	3	1	3	2	2	2	1	2	1	1	1	1	1
2427	18	2	3	1	1	2	3	3	0	0	1	0		0		54	1.6	21.0937	2	3	3	3	2	3	4	51.6667	0	1	3	3	4	5	3	1	1	2	5	2	4	1	4	1	4	3	1	3	3	1	3
2605	18	2	3	1	4	2	4	3	0	0	0	0		0		62	1.68	21.9671	2	4	2	2	1	2	2	21.6667	0	2	2	2	3	3	4	1	1	1	2	1	2	1	1	2	2	2	1	1	1	1	2
2871	18	2	1	1	1	2	4	3	0	0	0	0		0		56	1.7	19.3772	2	2	3	3	1	1	2	25	0	1	1	1	1	1	1	1	1	1	1	1	1	1	1	1	1	1	1	1	1	1	1
2444	18	2	3	1	1	2	2	2	0	0	0	0		0		47	1.6	18.3594	2	3	3	2	2	3	3	41.6667	0	2	3	5	3	5	3	1	1	2	3	1	3	2	2	3	3	4	2	2	3	2	3
2669	18	2	1	1	1	2	4	3	0	0	0	0		0		52	1.62	19.8141	2	3	3	3	1	1	3	30	0	1	2	3	2	2	2	1	1	3	1	1	3	1	1	3	1	2	1	1	2	1	1
3223	18	2	1	1	1	2	4	3	0	0	1	0		0		52	1.71	17.7832	2	2	2	3	3	1	2	26.6667	0	4	3	4	3	4	3	1	1	2	2	1	1	1	2	2	1	2	1	2	1	2	1
2905	18	2	1	1	1	2	4	3	0	0	0	0		0		76	1.8	23.4568	2	3	3	2	2	2	3	35	0	1	3	5	4	3	3	1	1	2	3	2	3	2	1	5	1	2	1	3	3	5	1
2426	18	2	3	1	1	2	3	3	1	0	1	0		0		53	1.6	20.7031	2	2	3	3	2	3	4	51.6667	0	3	4	5	5	5	5	5	1	5	5	5	5	4	4	5	3	5	1	1		4	5
2440	18	2	3	1	1	3	3	2	0	0	1	0		0		59	1.67	21.1553	2	3	4	4	1	2	4	51.6667	0	2	5	5	5	5	4	2	4	2	3	2	3	2	2	3	1	4	1	2	2	1	5
2463	18	2	3	1	2	2	3	3	0	0	0	0		0		64	1.58	25.6369	3	3	4	4	3	1	3	46.6667	0	3	5	3	5	4	3	1	1	3	3	1	3	1	3	3	1	2	1	2	1	5	6
2676	18	2	1	1	1	2	4	3	0	0	1	0		0		65	1.78	20.5151	2	3	3	2	2	1	3	28.3333	0	1	1	1	4	4	3	2	1	3	2	1	3	1	2	3	4	3	1	1	3	3	5
2741	18	2	3	1	1	2	3	2	0	0	0	0		0		53	1.69	18.5568	2	3	3	1	1	1	1	10	0	3	3	1	1	1	1	1	1	1	1	1	3	1	1	2	1	1	2	1	3	1	1
3381	18	2	3	1	1	2	2	3	0	0	0	0		0		59	1.73	19.7133	2	3	4	2	7	2	3	56.6667	1	4	4	2	4	4	4	1	1	1	1	1	2	1	2	2	3	3	2	1	4	4	4
2672	18	2	1	1	1	3	4	3	0	0	0	0		0		49	1.68	17.3611	2	2	1	1	1	1	2	5	0	1	1	2	1	1	2	1	1	1	1	1	1	1	1	1	1	1	1	1	1	1	3
3231	18	2	2	1	4	3	4	3	2	0	1	0		0		50	1.56	20.5457	2	2	2	2	1	3	3	33.3333	0	3	3	5	5	6	6	1	1	1	1	2	3	1	1	2	4	4	1	1	2	1	2
2455	18	2	3	1	2	2	3	3	0	0	0	0		0		52	1.65	19.1001	2	2	4	3	1	3	2	43.3333	0	4	2	4	2	2	3	2	1	2	2	2	2	2	2	3	3	3	2	2	2	3	3
2742	18	2	3	1	1	3	3	2	1	0	1	0		0		52	1.57	21.0962	2	3	3	4	7	2	3	61.6667	1	3	3	1	5	4	5	1	1	1	1	3	3	1	3	4	1	4	2	1	3	4	3
2935	18	2	3	1	2	2	3	2	0	0	0	0		0		53	1.65	19.4674	2	1	2	1	1	1	4	20	0	1	1	2	1	2	2	1	1	2	1	1	3	1	1	3	1	1	1	1	3	1	3
2460	18	2	3	1	1	3	3	2	0	0	0	0		0		61	1.57	24.7475	2	1	3	5	7	3	5	83.3333	1	4	6	6	6	3	5	3	1	1	2	3	2	1	2	4	2	6	3	2	3	5	5
2888	18	2	1	1	1	2	4	4	0	0	0	0		0		68	1.76	21.9525	2	2	3	3	1	1	4	35	0	5	5	2	6	6	6	3	3	5	3	3	3	2	3	3	2	5	2	4	3	5	4
2589	18	2	3	1	4	2	3	2	0	0	0	0		0		54	1.64	20.0773	2	2	3	2	1	1	2	20	0	2	1	1	3	2	1	1	1	1	1	1	2	1	1	3	1	1	1	1	1	1	4
2913	18	2	3	1	2	3	3	2	0	0	1	0		0		71	1.76	22.921	2	2	2	5	7	1	4	60	1	1	5	4	6	4	6	1	5	3	4	4	3	1	3	5	6	6	1	6	5	5	6
2910	18	2	3	1	2	2	3	3	0	0	1	0		0		56	1.69	19.6072	2	3	4	2	2	2	4	45	0	3	4	6	5	5	5	3	3	3	6	3	4	2	4	3	5	4	2	2	3	3	5
2603	18	2	3	1	4	3	4	3	0	0	1	0		0		68	1.67	24.3824	2	3	3	4	4	1	4	50	0	2	3	5	5	5	4	3	1	3	1	2	4	2	3	3	3	4	1	3	3	3	4
2461	18	2	3	1	1	2	5	3	0	0	0	0		0		55	1.59	21.7555	2	3	4	5	1	3	5	68.3333	1	5	6	6	6	5	4	6	6	5	6	2	6	4	5	4	5	3	2	5	6	3	2
2598	18	2	3	1	4	2	5	3	0	0	0	1	2	0		60	1.65	22.0386	2	3	3	2	2	2	4	40	0	4	5	5	6	4	6	3	1	3	5	2	5	4	3	5	1	2	1	1	3	4	3
2487	18	2	3	1	2	2	3	3	0	0	0	0		0		63	1.68	22.3214	2	2	2	4	3	2	4	48.3333	0	4	5	4	6	5	5	2	3	5	5	3	4	3	5	3	1	6	1	5	5	3	5
2917	18	2	3	1	2	2	3	3	1	0	1	1	1	1	1	45	1.56	18.4911	2	2	3	1	1	2	1	16.6667	0	5	1	3	1	6	1	4	1	1	1	1	4	2	1	1	1	1	1	1	3	1	1
2835	18	2	3	1	4	2	3	2	0	0	0	0		1	2	60	1.64	22.3081	2	2	1	2	2	2	3	25	0	3	3	3	3	3	4	3	2	3	4	5	2	3	6	3	3	3	2	3	4	3	3
2456	18	2	3	1	2	2	4	3	0	0	0	0		1	1	54	1.72	18.2531	2	2	3	1	1	1	1	10	0	3	1	2	2	3	2	1	1	2	1	1	3	1	1	2	1	1	1	1	2	1	1
2869	18	2	1	1	1	2	3	2	0	0	1	2	3	0		55	1.6	21.4844	2	1	1	2	2	1	1	8.33333	0	1	1	2	2	2	3	4	3	4	3	3	4	4	4	3	3	3	4	4	4	2	2
3167	18	2	1	1	1	2	3	3	2	0	0	0		0		49	1.63	18.4425	2	3	2	1	1	1	2	10	0	2	1	1	2	5	3	1	1	2	1	2	2	1	1	2	1	2	1	1	2	1	3
2889	18	2	1	1	1	2	5	2	0	0	1	0		0		50	1.56	20.5457	2	2	4	3	7	1	4	60	1	4	5	4	3	4	3	3	4	4	3	4	4	5	3	5	3	4	4	4	3	4	4
2906	18	2	3	1	2	2	2	2	0	0	0	0		0		67	1.5	29.7778	3	2	3	2	1	1	4	30	0	1	1	3	5	6	6	1	1	5	1	1	5	1	4	6	1	3	1	3	4	1	2
2830	18	2	3	1	4	3	5	3	0	0	1	0		0		69	1.65	25.3444	3	3	3	4	7	3	5	78.3333	1	6	5	6	6	5	6	3	6	6	6	5	6	5	6	6	6	1	6	6	6	6	6
2488	18	2	3	1	2	2	4	2	0	0	1	0		0		88	1.69	30.8112	4	3	4	5	2	3	5	71.6667	1	5	6	6	6	6	4	6	6	5	6	6	6	5	6	6	6	3	1	6	6	3	3
2491	18	2	1	1	1	2	3	3	1	0	2	0		0		50	1.59	19.7777	2		2	2	1	2	3	26.6667	0	2	4	2	3	3	3	1	1	1	1	1	1	1	1	2	1	2	1	1	1	2	1
2666	18	2	1	1	1	2	5	3	0	0	0	0		0		55	1.65	20.202	2	2	3	2	2	2	3	35	0	2	2	4	4	2	2	3	1	2	3	2	3	1	3	4	1	3	1	2	2	3	2
2934	18	2	3	1	2	2	3	2	0	0	0	0		0		55	1.63	20.7008	2	2	3	1	1	2	2	21.6667	0	2	2	4	3	5	4	1	1	1	3	1	3	1	1	1	1	3	3	1	3	1	1
2459	18	2	3	1	2	2	4	3	0	0	1	0		0		58	1.63	21.83	2	1	5	4	4	2	4	66.6667	1	3	5	3	4	5	3	3	2	3	2	3	3	2	3	3	3	3	3	3	3	5	5
2936	18	2	3	1	2	2	5	2	0	0	0	0		0		54	1.67	19.3625	2	2	3	4	2	1	3	38.3333	0	3	5	3	6	5	5	4	1	5	3	3	5	2	3	3	1	4	1	2	3	3	4
3374	18	2	3	2	1	3	3	3	0	0	0	0		0		60	1.75	19.5918	2	3	3	2	1	2	3	31.6667	0	2	2	3	2	2	2	1	1	2	2	1	2	1	2	2	1	4	1	1	1	1	1
3168	18	2	1	1	1	2	3	2	0	0	1	0		0		90	1.82	27.1706	3	2	2	1	1	1	4	20	0	2	1	1	2	4	3	2	4	3	4	2	3	1	4	3	4	3	2	3	2	1	3
2480	18	2	3	1	1	2	4	2	0	0	0	0		0		59	1.64	21.9363	2	2	3	4	5	3	4	66.6667	1	5	4	3	5	4	6	3	5	6	5	3	5	2	5	5	1	6	2	4	4	4	5
2522	18	2	1	1	1	2	4	3	0	0	0	0		0		60	1.64	22.3081	2	2	4	3	5	2	4	60	1	3	4	6	6	3	4	2	3	3	2	2	3	3	4	3	3	3	3	3	3	3	3
2454	18	2	3	1	2	2	3	2	1	1	0	0		0		56	1.65	20.5693	2	1	3	2	2	2	3	35	0	3	3	3	5	5	4	2	1	4	3	1	3	2	3	4	2	3	1	2	3	3	4
2450	18	2	3	1	2	2	2	2	1	0	1	1	1	1	1	49	1.54	20.6612	2	2	2	4	1	1	3	30	0	3	3	2	4	3	3	2	1	4	1	1	4	1	3	3	2	1	1	1	3	2	1
2465	18	2	3	1	1	2	3	2	0	0	0	0		0		41	1.58	16.4237	1	1	2	1	1	2	2	16.6667	0	2	1	1	1	3	3	1	1	1	1	1	4	2	1	2	1	1	1	1	1	1	1
2441	18	2	3	1	1	2	3	3	0	1	0	0		0		59	1.67	21.1553	2	1	4	3	4	2	4	56.6667	1	3	4	5	6	5	5	3	1	2	4	1	5	1	2	4	5	3	1	1	2	4	3
2499	18	2	1	1	1	2	5	3	0	0	0	0		0		43	1.62	16.3847	1	2	1	1	1	1	1	0	0	5	1	1	3	4	2	1	1	1	1	1	3	1	1	2	1	1	1	1	1	1	1
2462	18	2	3	1	2	2	5	2	0	0	0	0		0		50	1.7	17.301	2	2	2	1	1	2	1	11.6667	0	4	1	3	1	2	1	1	1	1	1	1	3	1	1	1	1	1	1	1	2	1	1
2872	18	2	1	1	1	2	3	2	1	0	0	1	2	0		74	1.65	27.1809	3	2	4	4	3	3	5	70	1	3	6	6	6	6	6	4	1	3	3	3	6	2	6	5	3	6	2	6	6	4	1
2430	18	2	3	1	1	2	1	3	2	1	2	0		0		62	1.6	24.2187	2		3	1	1	2	2	21.6667	0	1	1	6	1	6	6	6	5	3	4	2	5	1	1	4	1	1	1	1	1	1	4
3371	18	2	3	2	1	2	2	3	0	0	0	0		0		60	1.64	22.3081	2	2	4	2	6	2	4	58.3333	1	5	5	5	5	5	5	4	1	5	5	2	5	3	5	5	2	5	3	5	6	4	6
3026	18	2	3	1	4	2	5	3	0	0	1	0		0			1.54				3	1	1	2	1	16.6667	0	2	1	2	1	2	3	1	2	1	1	1	2	2	1	3	1	2	1	1	1	1	1
4317	18	3	1	1	1	2	4	4	0	0	0	0		0			1.75			1	2	1	1	1	2	10	0	1	1	1	1	1	3	1	2	1	1	2	3	3	1	3	3	1	2	1	2	1	1
4321	18	3	1	1	1	2	3	3	1	0	0					65	1.7	22.4913	2	1	3	2	5	2	4	50	0		3	3	4	3	4	3	1	3	3	3	3	4	3	4	4	4	4	4	5		3
4322	18	3	1	1	1	2	3	3	1	0	0					65	1.7	22.4913	2	1	3	2	5	2	4	50	0		3	3	4	3	4	3	1	3	3	3	3	4	3	4	4	4	4	4	5		3
4416	18	3	1	1	3	2	4	3	1	1	0	0		0		54	1.71	18.4672	2	3	3	1	1	1	1	10	0	1	1	1	1	1	1	1	1	3	1	1	2	1	1	1	1	1	1	1	1	1	1
4432	18	3	1	1	2	2	5	3	0	0	0	0		0		90	1.6	35.1562	4		3	2	2	1	5	38.3333	0	3	5	3	5	3	5	4	6	1	4	3	5	6	6	6	3	3	4	3	1	6	5
4433	18	3	1	1	2	2	4	4	0	0	0	0		0		33	1.54	13.9147	1		2	2	1	3	3	33.3333	0	3	1	4	5	2	2	3	1	2	6	2	1	4	1	1	6	1	5	1	2	3	3
4437	18	3	1	1	2	2	4	2	1	0	0	0		0		58	1.7	20.0692	2		2	1	1	2	3	21.6667	0	3	1	1	6	3	5	1	3	2	2	3	1	3	5	1	4	1	1	1	1	1	3
4438	18	3	1	1	2	2	4	3	0	0	1	0		0		56.5	1.72	19.0982	2		1	1	4	1	2	15	0	3	2	1	2	4	1	4	1	2	1	1	5	1	1	3	1	1	1	1	5	3	1
4457	18	3	1	1	1	2	5	4	0	0	1	0		0		50	1.6	19.5312	2		1	1	1	2	2	11.6667	0	3	1	1	1	1	5	1	1	1	1	1	4	2	1	6	1	1	1	1	1	1	2
4466	18	3	1	1	1	2	4	2	1	1	0	0		0		56	1.75	18.2857	2	2	1	1	1	1	1	0	0	1	1	3	3	1	1	1	1	2	2	1	4	1	1	1	1	1	1	1	1	1	1
4469	18	3	1	1	1	2	2	2	2	0	0	0		0		40	1.62	15.2416	1	1	1	1	1	1	3	10	0	2	1	1	1	1	1	1	1	1	2	1	1	3	1	1	1	1	1	1	3	1	1
4517	18	3	1	1	2	2	5	4	0	0	0	0		0		40	1.52	17.313	2		2	2	1	2	1	16.6667	0	1	1	1	2	1	1	1	1	1	1	1	1	1	1	2	1	1	1	1	1	1	2
78	19	1	2	2	4	3	4	3	1	0	0	0		0		65	1.65	23.8751	2	3	2	2	7	2	3	46.6667	0	3	4	3	4	4	3	1	1	1	1	1	3	1	2	4	3	3	1	1	1	4	3
131	19	1	1	1	1	3	4	2	0	0	0	0		0		59	1.6	23.0469	2	3	2	4	3	1	5	46.6667	0	3	6	4	4	3	6	1	1	2	3	1	2	1	2	3	3	6	1	3	1	6	6
132	19	1	1	1	1	3	4	3	1	0	0	0		0		60	1.6	23.4375	2	4	3	3	7	3	3	63.3333	1	3	5	6	5	5	2	3	1	3	1	1	3	1	1	4	3	2	2	2	2	6	6
146	19	1	1	1	1	3	4	3	0	0	0	0		0		48	1.6	18.75	2	4	1	1	1	1	1	0	0	1	1	1	2	2	1	1	1	1	1	1	1	1	1	1	1	1	1	1	1	1	1
157	19	1	1	1	3	2	5	3	0	0	0	0		0		62	1.7	21.4533	2	3	2	1	1	1	2	10	0	2	3	1	3	6	3	1	1	1	1	1	1	1	1	1	1	1	1	1	1	1	3
167	19	1	1	2	2	3	5	2	2	1	0	0		0		60	1.73	20.0474	2	2	3	5	5	2	4	65	1	4	2	1	5	6	5	2	3	4	2	2	4	1	4	5	5	6	2	2	2	4	5
227	19	1	1	2	4	3	3	3	0	0	0	0		0		58	1.61	22.3757	2	4	2	2	1	1	3	20	0	4	3	3	3	3	3	1	1	1	2	1	2	2	2	3	2	2	1	1	2	3	3
319	19	1	3	1	4	3	3	3	1	0	0	0		0		48	1.52	20.7756	2	3	4	3	7	2	3	61.6667	1	4	5	6	6	6	5	2	3	2	4	1	4	1	3	3	1	5	1	2	1	4	1
330	19	1	3	1	4	1	3	3	0	0	1	0		0		52	1.63	19.5717	2	4	3	4	2	3	3	51.6667	0	1	3	2	5	4	1	1	1	1	1	1	1	1	3	3	1	1	1	2	1	3	2
427	19	1	1	2	2	2	2	3	1	0	0	0		0		56	1.61	21.6041	2	3	3	5	4	2	5	66.6667	1	2	5	1	6	6	4	5	1	2	1	4	5	1	2	5	5	6	6	6	6	4	6
428	19	1	1	2	2	1	2	3	1	0	0	0		0		51	1.63	19.1953	2	4	1	2	1	2	1	11.6667	0	2	1	1	1	4	3	2	1	1	1	1	3	1	1	3	1	1	2	1	3	1	1
842	19	1	1	1	2	1	4	3	0	0	0	0		0		53	1.69	18.5568	2	3	1	2	1	2	1	11.6667	0	2	1	1	3	2	2	1	1	1	1	1	2	1	1	2	1	1	1	1	1	2	2
899	19	1	1	1	3	2	5	3	0	0	0	0		0		65	1.61	25.0762	3	3	3	3	1	2	4	41.6667	0	2	2	3	3	3	2	1	1	2	3	1	2	1	2	3	3	3	1	2	2	2	3
919	19	1	1	1	2	2	5	3	0	0	1	1	2	2	3	56	1.58	22.4323	2	4	4	2	4	1	3	40	0	1	2	1	3	5	5	1	1	2	1	1	4	1	2	2	1	3	1	1	1	5	6
1219	19	1	1	2	4	3	4	3	1	1	0	0		0		57	1.6	22.2656	2	3	3	3	5	2	4	55	1	4	2	1	4	4	3	1	1	3	1	1	2	2	2	3	1	4	1	1	3	4	5
1231	19	1	3	2	4	3	3	3	1	0	1	0		0		54	1.65	19.8347	2	3	3	1	1	1	2	15	0	2	1	1	2	3	2	1	2	1	1	1	2	1	3	3	1	1	1	1	2	1	3
1242	19	1	3	2	4	3	4	3	1	0	1	0		0		62.1	1.67	22.2668	2	3	2	2	2	2	3	30	0	2	1	2	1	1	1	1	1	1	1	1	1	1	1	2	1	1	1	1	1	1	1
1288	19	1	1	2	3	3	4	3	0	1	0	0		0		53	1.63	19.9481	2	3	1	1	1	1	1	0	0	1	1	1	1	3	3		1	1	2	1	2	1	2	1	1	1	1	1	3	1	1
1297	19	1	2	1	4	2	3	3	1	0	0	0		0		57	1.7	19.7232	2	3	3	1	1	1	1	10	0	1	1	2	1	2	1	1	1	1	1	1	3	1	1	4	2	1	1	1	1	1	1
1323	19	1	2	3	3	3	4	2	1	0	1	0		0		49	1.67	17.5697	2	3	2	2	5	2	3	40	0	3	5	3	5	4	5	3	2	2	3	2	2	1	2	2	2	3	1	1	1	3	4
1327	19	1	1	2	1	3	4	3	1	0	0	0		2	3	56	1.6	21.875	2	3	4	1	7	2	2	46.6667	0	1	6	1	1	6	3	1	2	2	1	1	4	2	1	2	4	3	1	1	2	6	6
1378	19	1	1	1	3	2	5	3	0	0	0	0		0		68	1.55	28.3039	3	3	3	3	7	2	3	56.6667	1	3	4	3	4	4	3	2	1	2	2	2	3	3	3	3	2	3	1	1	2	3	3
1449	19	1	1	2	2	2	4	3	1	0	0	0		0		62	1.78	19.5682	2	2	2	2	1	1	3	20	0	1	3	1	3	4	3	1	1	1	1	2	1	1	2	2	4	2	1	1	1	1	6
1456	19	1	1	2	2	2	4	3	0	1	0	0		0		49	1.5	21.7778	2	3	2	3	1	3	3	38.3333	0	3	4	1	3	4	4	1	2	2	2	1	3	1	1	2	2	2	1	1	1	1	3
1458	19	1	1	2	2	2	5	4	0	1	0	0		0		47	1.53	20.0777	2	4	3	2	1	1	2	20	0	2	1	1	1	1	3	1	1	1	1	1	1	1	2	1	1	2	1	1	2	1	1
1831	19	1	2	3	4	1	3	3	0	0	1	0		0		62	1.65	22.7732	2	3	3	3	2	1	3	33.3333	0	3	3	1	2	2	1	1	1	1	1	1	1	1	3	2	1	4	1	1	1	4	4
1849	19	1	2	1	4	2	5	3	0	0	0	0		0		67.5	1.65	24.7934	2	2	2	2	7	1	3	40	0	3	4	4	4	4	2	1	2	1	2	2	2	2	3	3	3	3	2	2	3	5	1
1871	19	1	2	3	3	3	4	2	0	0	0	0		0		49	1.7	16.955	2	4	2	1	1	2	1	11.6667	0	2	1	1	2	3	2	1	1	1	1	1	1	1	1	1	1	1	1	1	1	1	1
1925	19	1	2	2	2	3	5	3	0	0	0	0		0		58	1.72	19.6052	2	3	5	1	1	2	1	26.6667	0	6	3	1	1	6	1	6	1	1	1	1	6	5	1	1	1	1	6	1	6	1	1
1991	19	1	2	2	4	3	5	3	0	0	0	0		0		65	1.72	21.9713	2	3	3	3	7	2	3	56.6667	1	6	6	1	6		4	1	1	2	1	3	5	1	1	3	3	6	1	3	1	3	4
228	19	1	1	2	1	3	4	3	1	0	0	0		0		53	1.68	18.7783	2	3	1	1	1	1	1	0	0	4	1	1	1	2	1	2	1	1	1	1	2	1	1	2	1	1	1	1	2	1	1
434	19	1	1	2	1	2	2	3	0	0	1	0		1	3	63	1.74	20.8086	2	3	2	2	3	2	3	33.3333	0	2	4	3	5	4	5	2	1	3	2	2	3	2	3	3	3	5	2	1	2	3	1
859	19	1	1	1	1	3	4	2	1	0	0	0		0		76	1.79	23.7196	2	3	4	3	7	2	4	66.6667	1	3	4	3	5	3	4	2	1	4	2	1	5	2	3	5	4	5	2	5	5	5	5
1420	19	1	3	2	4	3	4	3	0	0	1	0		0		56	1.69	19.6072	2	4	2	3	1	1	2	20	0	1	2	1	2	5	2	1	1	2	2	2	2	1	2	2	1	2	1	1	1	1	3
1459	19	1	1	2	2	2	4	3	0	0	1	0		0		65	1.75	21.2245	2	2	2	2	1	2	3	26.6667	0	3	2	1	2	4	3	1	3	3	2	1	3	1	2	4	3	3	2	1	2	1	2
1959	19	1	2	2	4	3	4	3	0	0	1	0		1	3	47	1.6	18.3594	2	3	5	1	1	3	1	33.3333	0	1	2	1	1	3	1	1	1	1	1	1	3	3	1	1	1	1	1	1	2	2	1
1978	19	1	2	2	4	1	4	3	1	0	0	0		0		53	1.63	19.9481	2	2	3	1	1	2	2	21.6667	0	3	2	1	2	3	2	1	1	1	1	1	4	1	2	3	1	2	1	1	2	2	1
911	19	1	1	1	1	1	5	3	0	0	0	0		0		42	1.6	16.4062	1	3	3	1	1	2	1	16.6667	0	2	1	1	1	3	1	1	1	1	1	1	2	2	1	1	1	1	1	1	1	1	4
312	19	1	3	2	3	2		1	1	0	1	0		0		67	1.69	23.4586	2	2	2	3	1	2	1	21.6667	0	1	1	2	1	3	1	1	1	1	2	1	1	1	1	1	1	1	1	1	1	1	1
457	19	1	1	2	3	3	2	2	1	0	0	0		0		70	1.73	23.3887	2	4	3	4	4	2	4	56.6667	1	4	5	6	6	6	6	2	3	2	6	3	6	2	5	6	3	6	3	3	6	4	3
856	19	1	1	1	3	3	3	3	1	0	0	0		0		63	1.66	22.8625	2	3	3	2	1	2	3	31.6667	0	3	2	3	5	6	5	3	2	1	1	4	2	1	2	6	3	4	1	3	4	2	5
1264	19	1	1	2	1	1	4	3	0	0	0	0		1	3	61.6	1.72	20.8221	2	4	3	4	7	3	3	68.3333	1	2	6	5	4	6	4	1	1	3	5	2	4	2	3	4	3	4	1	1	2	5	5
1438	19	1	1	2	3	2	5	3	0	0	0	0		1	3	42	1.53	17.9418	2	3	3	1	1	1	1	10	0	3	2	1	1	3	3	1	1	1	1	1	3	1	1	2	1	1	1	1	1	1	1
1850	19	1	2	1	4	3	5	3	0	0	1	0		0		41.1	1.53	17.5573	2	4	2	1	1	1	2	10	0	2	1	2	3	2	2	1	1	1	1	1	2	2	1	1	1	1	1	1	1	1	1
1232	19	1	3	2	4	3	3	2	2	0	1	0		0		55	1.67	19.721	2	4	2	2	2	1	2	18.3333	0	2	2	1	2	2	1	1	1	2	1	1	1	1	1	3	2	2	1	1	3	2	1
209	19	1	3	1	3	3	3	3	0	0	1	0		0		74	1.67	26.5338	3	3	2	5	4	2	4	56.6667	1	4	3	3	3	4	3	1	2	3	3	2	3	2	2	2	2	2	1	2	1	3	3
1967	19	1	1	1	1	2	3	3	0	0	0	1	2	0		63	1.65	23.1405	2	3	4	3	2	1	4	43.3333	0	3	4	1	5	5	5	3	3	2	1	1	3	1	3	6	5	2	1	2	4	3	2
162	19	1	3	1	4	3	3	3	0	0	0	0				48	1.57	19.4734	2	3	2	1	1	1	2	10	0	2	3	1	2	2	3	1	1	1	1	1	4	1	2	2	3	2	1	1	1	1	2
163	19	1	3	1	4	2	3	2	0	0	0	0		0		51	1.69	17.8565	2	3	2	1	1	1	1	5	0	2	1	1	1	1	1	1	1	1	1	1	2	1	1	1	1	1	1	1	1	1	1
1203	19	1	1	2	1	1	3	3	0	1	0	0		0		52	1.63	19.5717	2	2	2	1	2	1	3	18.3333	0	2	2	3	3	3	3	1	2	1	2	1	3	1	1	4	2	2	3	1	2	2	1
351	19	1	3	1	4	3	5	3	1	0	1	0		0		47	1.65	17.2635	2	4	1	1	1	2	1	6.66667	0	2	1	1	3	4	1	2	1	1	1	1	1	1	1	1	1	1	1	1	1	1	1
831	19	1	1	1	3	3	3	2	1	0	0	0		0		54	1.68	19.1327	2	3	2	1	1	1	3	15	0	3	1	1	3	3	1	1	1	1	1	1	2	1	3	1	1	2	1	1	3	1	3
922	19	1	1	1	3	3	3	2	0	0	0	0		0		75	1.71	25.6489	3	4	3	3	7	2	3	56.6667	1	4	4	5	5	3	3	1	1	2	3	2	3	1	3	3	1	3	1	2	2	3	3
1296	19	1	2	1	4	1	3	2	1	0	0	0		0		70	1.7	24.2215	2	3	4	3	2	2	4	50	0	2	3	3	3	2	2	2	1	1	2	2	1	2	2	2	1	1	1	2	2	2	1
1315	19	1	2	1	4	1	4	3	0	0	0	0		0		62	1.75	20.2449	2	4	1	2	1	1	2	10	0	4	2	1	2	3	1	1	1	2	1	1	2	1	1	3	1	1	2	1	1	3	1
1877	19	1	2	2	3	3	4	2	1	1	2	0		0		56	1.63	21.0772	2	2	3	3	7	2	3	56.6667	1	1	1	2	3	2	2	1	1	1	1	1	2	1	1	1	1	1	1	1	1	3	3
184	19	1	3	1	3	3	3	2	1	0	2	0		0		55	1.61	21.2183	2	2	3	2	1	2	3	31.6667	0	4	6	5	6	4	3	1	1	3	2	1	3	1	2	3	3	1	1	1	2	2	1
841	19	1	1	1	1	3	3	2	0	0	0	0		0		61	1.65	22.4059	2	2	3	2	1	2	2	26.6667	0	1	2	1	3	2	2	1	1	1	1	1	2	1	2	3	1	2	1	1	1	1	3
1411	19	1	1	2	2	2	4	3	0	0	0	0		0		55	1.58	22.0317	2	3	2	3	1	1	3	25	0	2	3	4	4	3	3	1	2	3	3	1	2	1	2	4	3	1	1	1	2	2	1
824	19	1	1	1	3	2	4	2	1	1	1	0		0		55	1.55	22.8928	2	3	2	3	1	1	4	30	0	3	4	3	4	4	4	2		2	3	6	4	2	4	4	3	6	3	3	5	4	1
876	19	1	1	1	3	2	4	2	1	1	0	0		0		60	1.75	19.5918	2	3	3	1	1	1	1	10	0	2	1	1	1	3	1	2	1	1	1	1	2	1	1	2	1	1	2	1	2	1	1
1412	19	1	1	2	4	2	4	3	0	0	1	0		0		73	1.63	27.4756	3	4	2	4	7	1	4	55	1	6	5	3	6	6		2	4	2	1	1	2	1	3	5	3	3	1	4	3	6	2
1876	19	1	2	3	3	3	5	2	1	0	0	1	1	1	1	52	1.67	18.6453	2	3	1	1	1	2	1	6.66667	0	2	1	1	1	1	1	3	1	1	1	1	1	3	1	3	1	1	3	1	2	1	2
889	19	1	1	1	2	2	4	3	0	1	1	0		0		53	1.62	20.1951	2	2	3	1	1	1	1	10	0	2	1	1	1	3	1	1	1	1	1	1	3	1	1	1	1	1	1	1	2	1	1
1372	19	1	1	1	3	2	3	3	1	0	0	0		0		70	1.68	24.8016	2	3	3	1	2	2	4	35	0	2	3	2	5	4	3	2	1	2	2	1	2	2	1	4	2	2	1	3	2	3	3
1307	19	1	1	2	3	2	5	3	0	1	0	0		0		66	1.7	22.8374	2	4	3	3	7	3	5	73.3333	1	6	6	3	6	6	6	2	6	2	2	2	4	1	4	5	6	5	1	2	4	6	6
819	19	1	1	1	2	2	5	3	0	0	0	0		0		75	1.7	25.9516	3	2	2	4	2	1	4	38.3333	0	3	3	1	4	4	2	1	2	3	2	1	3	1	2	2	2	2	1	2	2	2	4
143	19	1	1	1	1	3	2	2	2	0	0	0		0		63	1.61	24.3046	2	4	1	3	1	1	4	25	0	3	5	5	5	3	6	2	2	2	3	2	3	2	3	3	3	2	1	3	2	2	2
920	19	1	1	1	2	2	5	3	0	1	0	1	3	1	3	56	1.7	19.3772	2	2	3	1	1	2	1	16.6667	0	3	4	2	4	6	3	5	4	3	2	2	4	4	4	5	6	6	5	3	2	1	3
1392	19	1	1	2	2	3	4	3	0	0	1	0		1	2	49	1.59	19.3821	2	4	3	3	7	2	3	56.6667	1	3	3	6	5	2	3	1	1	6	4	1	3	2	6	5	4	1	1	2	5	6	6
1536	19	1	2	1	4	2	3	2	0	0	0	0		0		52	1.6	20.3125	2	3	1	1	1	1	1	0	0	3	1	1	1	1	2	1	1	2	1	1	4	1	1	2	1	1	1	1	3	1	1
195	19	1	2	2	4	3	4	3	1	0	0	0		0		54	1.65	19.8347	2	4	3	3	1	2	2	31.6667	0	4	2	1	4	5	1	1	1	1	1	1	3	1	2	3	2	1	1	1	1	1	3
1960	19	1	2	2	4	1	4	3	0	0	0	0		0		56	1.58	22.4323	2	3	3	3	4	1	4	45	0	2	3	1	6	6	5	1	1	2	2	2	3	1	3	2	1	2	1	1	2	3	3
164	19	1	1	2	2	2	4	3	1	0	0	0		0		51	1.57	20.6905	2	4	2	3	1	2	2	26.6667	0	4	1	2	3	5	3	1	2	3	3	1	3	1	1	5	1	1	1	1	3	1	6
1249	19	1	1	2	1	3	5	3	1	0	1	0		0		87	1.68	30.8248	4	3	5	3	6	2	4	68.3333	1	3	6	6	6	5	3	3	1	1	2	1	2	1	1	3	1	1	1	1	1	5	2
1314	19	1	2	1	4	2	2	1	1	0	0	0		0		42	1.55	17.4818	2	2	2	2	1	1	2	15	0	1	1	1	3	3	3	1	1	1	1	1	3	1	1	1	1	1	1	1	3	1	2
913	19	1	1	1	1	3	3	2	0	0	0	0		1	2	57	1.6	22.2656	2	3	3	5	1	2	3	46.6667	0	3	5	3	6	5	4	1	1	3	2	2	3	1	4	5	3	4	1	2	3	3	3
1385	19	1	1	1	3	2	2	2	1	0	0	0		0		76	1.71	25.9909	3	3	5	4	3	3	5	75	1	3	6	6	6	6	6	6	6	6	6	5	5	5	6	6	6	5	6	6	6	4	5
316	19	1	3	1	4	3	5	3	0	0	1	0		0		52	1.56	21.3675	2	4	3	4	1	3	4	53.3333	1	4	5	2	5	6	3	1	1	2	1	1	3	1	1	2	3	5	1	1	2	2	3
1432	19	1	1	2	3	2	5	2	2	1	0	1	1	1	1	41	1.63	15.4315	1	2	4	1	1	3	1	28.3333	0	3	1	1	3	6	1	4	1	2	1	1	5	3	1	4	1	1	2	1	5	1	1
1845	19	1	1	1	1	2	4	3	0	1	0	0		0		55	1.6	21.4844	2	3	3	2	1	2	2	26.6667	0	1	1	4	3	2	3	1	1	1	2	1	1	1	1	1	3	2	1	1	1	2	3
179	19	1	3	1	4	3	4	3	1	0	1	0		0		54	1.7	18.6851	2	3	2	1	7	2	1	31.6667	0	2	2	1	1	2	1	1	1	1	2	1	1	1	1	1	1	1	1	1	1	2	1
387	19	1	1	2	3	2	5	2	1	0	0	0		1	3	46	1.58	18.4265	2	3	1	1	1	1	1	0	0	1	1	1	1	3	1	1	1	1	1	1	4	1	1	1	1	1	1	1	2	1	1
1388	19	1	1	1	3	2	4	2	1	0	0	0		0		79	1.75	25.7959	3	3	3	2	3	2	4	43.3333	0	4	4	3	5	5	5	1	1	3	2	1	4	1	3	3	3	2	1	2	3	4	3
191	19	1	2	2	4	3	4	3	1	0	0	0		0		48	1.61	18.5178	2	3	3	2	1	2	2	26.6667	0	3	2	2	2	3	2	1	1	2	2	1	3	1	1	2	1	2	1	2	2	2	2
329	19	1	3	1	4	3	3	3	0	0	0	0		0		58	1.67	20.7967	2	3	3	1	1	1	1	10	0	5	3	1	4	3	3	2	1	1	1	1	3	1	1	3	1	3	1	1	3	1	4
364	19	1	1	2	3	2	5	3	0	1	0	0		0		55	1.62	20.9572	2	3	1	2	1	1	2	10	0	1	1	2	2	3	3	1	1	1	3	1	2	1	1	3	2	1	1	1	3	1	3
903	19	1	1	1	3	2	5	3	0	0	0	0		0		63	1.63	23.7118	2	2	3	3	1	2	4	41.6667	0	2	4	2	6	6	5	1	1	3	1	1	3	1	2	3	1	1	1	1	2	1	1
1375	19	1	1	1	3	3	4	3	0	0	0	1	3	2	3	57	1.63	21.4536	2	2	4	3	6	3	3	65	1	6	5	3	6	6	6	3	3	5	3	3	5	4	4	4	5	5	3	4	4	5	5
368	19	1	1	2	3	3	4	3	2	0	0	0		0		56	1.67	20.0796	2	4	2	2	1	1	2	15	0	3	1	1	3	3	2	1	1	1	1	1	2	1	1	1	1	1	1	1	3	1	1
1238	19	1	3	2	4	1	2	2	1	0	0	1	2	0		62	1.63	23.3355	2	4	2	2	4	2	3	36.6667	0	3	3	3	3	3	2	2	2	2	2	2	2	2	2	2	3	2	1	2	3	3	3
1244	19	1	1	2	3	2	4	3	1	0	0	0		1	3	50	1.6	19.5312	2	2	3	1	7	2	2	41.6667	0	3	4	1	2	4	4	3	2	2	1	1	3	3	1	3	1	3	3	1	3	3	3
205	19	1	3	1	3	1	5	3	0	0	0	0		0		52	1.63	19.5717	2	2	2	2	1	1	2	15	0	1	2	2	2	2	3	2	1	1	2	2	2	1	2	2	3	1	1	1	2	1	2
1326	19	1	1	2	2	3	4	2	1	0	0	0		0		80	1.54	33.7325	4	4	5	3	4	3	5	73.3333	1	3	4	5	6	5	5	1	4		5	3	6	2	6	6	6	6	3	5	6	3	4
137	19	1	1	1	1	2	3	2	1	0	1	1	2	1	2	55	1.73	18.3768	2	3	5	5	7	3	4	88.3333	1	4	6	5	6	6	6	6	2	4	5	5	5	4	6	5	3	6	2	5	4	5	6
349	19	1	3	1	4	3	4	3	1	0	1	0		0		63	1.71	21.5451	2	3	3	3	1	2	3	36.6667	0	3	2	2	3	4	4	1	1	1	1	1	3	2	2	5	5	3	2	1	2	2	1
581	19	1	1	3	3	3	3	1	0	0	0	0		0		60	1.57	24.3418	2	3	2	3	1	2	3	31.6667	0	3	3	2	5	4	5	1	5	4	2	1	4	2	1	5	3	4	1	3	2	2	4
140	19	1	1	1	1	3	3	2	1	0	0	0		0		64	1.7	22.1453	2	3	1	3	2	2	4	35	0	3	3	1	4	4	5	1	1	1	2	3	3	1	4	3	2	3	1	1	2	2	4
210	19	1	3	1	3	3	4	3	0	0	0	0		0		49	1.63	18.4425	2	3	4	1	1	1	1	15	0	5	1	1	6	4	2	1	1	1	1	1	3	1	1	3	1	1	3	1	3	1	1
848	19	1	3	2	4	3	4	3	1	0	0	0		0		65	1.7	22.4913	2	4	4	4	2	2	4	55	1	1	4	4	5	4	4	1	1	4	3	2	4	1	4	2	2	3	1	1	2	3	4
1836	19	1	2	3	4	1	3	3	0	0	2	0		0		63	1.65	23.1405	2	3	2	3	2	1	2	23.3333	0	4	5	1	6	6	2	1	1	4	1	1	5	1	1	5	1	3	1	1	2	4	1
1980	19	1	2	2	4		4	3	0	0	1	0		0		52	1.63	19.5717	2	4	2	2	1	2	3	26.6667	0	2	1	2	2	2	2	1	1	2	2	1	2	1	2	4	2	2	1	1	1	1	2
886	19	1	1	1	3	1	5	2	0	0	0	0		1	3	56	1.65	20.5693	2	3	4	4	7	2	4	71.6667	1	3	6	2	6	6	6	3	1	3	1	2	3	1	5	6	5	5	1	1	4	5	6
1192	19	1	1	2	1	3	4	3	0	0	0	0		0		61	1.78	19.2526	2	3	1	2	1	1	3	15	0	2	2	1	2	2	4	1	1	1	1	2	2	1	2	4	1	3	1	1	2	2	4
201	19	1	2	2	4	3	4	2	1	0	0	0		0		64	1.58	25.6369	3	4	3	1	4	2	4	41.6667	0	3	4	2	4	1	3	2	1	1	1	1	4	3	3	4	6	3	1	1	4	3	1
1422	19	1	3	2	4	2	2	3	1	0	0	0		0		60	1.55	24.974	2	3	3	2	1	2	2	26.6667	0	3	3	3	2	3	3	1	1	2	1	2	3	1	2	3	1	4	1	1	2	1	4
223	19	1	1	2	1	3	2	2	2	0	0	0		0		76	1.7	26.2976	3	2	2	2	4	1	4	35	0	2	3	1	4	3	5	1	1	3	2	1	2	1	1	3	4	4	1	1	2	2	4
1838	19	1	2	3	4	3	4	3	1	0	1	0		0		53	1.59	20.9644	2	4	2	1	1	1	2	10	0	3	2	1	3	4	1	1	1	1	1	1	1	1	1	1	2	1	1	1	2	1	1
211	19	1	3	1	3	1	4	3	1	0	1	0		0		78	1.62	29.7211	3	3	2	2	2	1	3	23.3333	0	3	2	3	3	3	3	1	4	3	2	1	2	1	1	3	1	2	2	2	2	2	1
493	19	1	1	2	1	3	4	2	0	0	0	0		0		50	1.53	21.3593	2	3	1	3	1	1	2	15	0	3	2	1	3	2	4	1	1	2	1	1	2	1	2	5	3	2	1	1	2	2	5
1365	19	1	1	2	3	3	5	3	1	0	1	0		0		55	1.6	21.4844	2	2	3	1	1	2	2	21.6667	0	1	1	1	2	1	3	1	1	1	1	1	3	1	1	1	1	1	1	1	2	1	3
1926	19	1	2	2	3	3	4	2	1	0	0	1	2	1	3	70	1.65	25.7117	3	3	4	5	5	3	5	81.6667	1	5	6	2	6	6	6	5	1	6	5	6	6	4	4	3	6	6	3	6	6	6	6
1854	19	1	2	1	4	2	4	3	0	0	0	0		0		65	1.68	23.03	2	3	4	3	3	3	4	60	1	4	5	3	6	6	6	3	2	4	4	1	5	2	3	4	1	4	1	2	2	4	5
426	19	1	1	2	2	1	2	2	0	0	0	0		0		50	1.62	19.052	2	4	3	1	2	2	2	25	0	3	3	3	3	6	3	1	1	1	1		5	1	1	3	1	3	1	1	3	3	4
576	19	1	3	2	3	1	4	3	0	1	1	0		0		65	1.7	22.4913	2	4	2	3	1	2	4	36.6667	0	2	3	6	3	5	3	1	2	3	5	1	2	1	3	5	3	3	1	2	3	1	6
1294	19	1	2	1	4	3	3	3	1	0	0	0		0		65	1.55	27.0552	3	3	3	4	4	2	4	56.6667	1	6	6	2	5	2	4	1	1	3	2	2	4	2	4	5	1	3	3	3	3	4	2
129	19	1	1	1	1	2	3	2	0	0	0	0		0		53	1.63	19.9481	2	3	1	3	2	1	2	18.3333	0	2	5	1	3	5	5	1	3	1	2	1	2	1	1	3	1	1	1	1	2	3	6
155	19	1	1	1	3	1	3	3	1	0	0	0				46	1.63	17.3134	2	4	1	2	1	1	1	5	0	2	1	1	2	2	2	1	1	1	1	2	1	1	1	1	1	2	1	1	1	1	2
1860	19	1	2	1	4	3	3	3	1	0	0	0		0		48.8	1.66	17.7094	2	3	2	1	1	2	3	21.6667	0	3	2	1	3	4	5	1	1	1	1	2	4	1	2	2	1	2	1	1	3	3	3
1990	19	1	2	2	4	3	3	3	1	0	1	1	2	0		74	1.64	27.5134	3	3	5	5	3	3	5	80	1	2	6	2	6	6	6	6	6	6	3	6	6	6	6	6	6	6	2	6	6	5	6
907	19	1	1	4	2	2	5	4	0	0	0	0		0		68	1.68	24.093	2	3	4	4	6	1	5	66.6667	1	1	5	2	6	3	6	3	1		5	2	4	1	5	6	1	6	1	3	3	5	6
580	19	1	1	1	3	3	3	2	1	0	0	0		0		61	1.6	23.8281	2	3	2	3	1	1	3	25	0	6	5	1	4	3	6	1	1	1	1	1	2	1	3	3	1	2	1	2	2	1	6
410	19	1	1	2	1	2	2	3	1	0	0	0		0		50	1.6	19.5312	2	3	3	2	1	2	3	31.6667	0	3	3	1	5	3	3	2	2	2	2	2	4	2	3	4	1	3	1	1	3	1	6
1195	19	1	1	2	1	2	3	3	1	0	0	0		0		66	1.63	24.841	2	3	3	2	4	1	5	45	0	1	2	4	4	4	2	1	1	3	4	1	3	1	2	4	4	1	3	1	3	3	1
844	19	1	1	1	3	2	3	3	1	1	1	0		0		66	1.68	23.3844	2	4	5	4	2	2	5	65	1	6	6	6	6	6	6	6	3	6	6	6	6	6	6	6	6	6	6	6	6	6	6
910	19	1	1	1	3	2	4	3	1	0	1	0		1	3	55	1.7	19.0311	2	4	3	3	5	1	3	43.3333	0	5	6	1	6	6	6	3	1	1	1	3	5	1	3	4	1	6	1	3	3	5	6
352	19	1	3	1	4	3	3	2	2	0	1	1	1	1	3	49	1.7	16.955	2	3	3	1	2	3	1	26.6667	0	5	6	1	1	6	2	5	2	3	1	1	6	4	1	5	1	1	3	1	6		1
897	19	1	3	2	3	3	4	3	0	0	0	0		0		59	1.58	23.634	2	2	3	4	4	2	4	56.6667	1	1	4	3	4	4	1	1	1	3	3	1	4	2	4	4	3	2	1	3	3	3	1
1377	19	1	1	1	3	2	5	3	0	0	0	0		0		62	1.7	21.4533	2	2	4	1	7	1	2	40	0	4	6	1	3	4	4	1	1	1	1	2	1	2	1	2	1	3	1	1	2	6	3
315	19	1	3	1	4	2	4	2	1	0	1	0		0			1.68			3	2	3	3	3	5	55	1	4	6	6	6	6	5	3	1	4	6	2	6	3	5	4	6	3	2	4	5	6	1
1341	19	1	2	3	3	2	4	3	1	0	0	0		0		43	1.52	18.6115	2	2	3	1	1	1	3	20	0	3	3	1	2	4	3	1	1	1	1	1	6	1	1	3	2	2	1	1	2	2	2
1230	19	1	3	2	4	3	2	2	1	0	0	0		0		70	1.67	25.0995	3	4	3	2	7	2	4	56.6667	1	5	4	6	6	5	5	2	2	3	3	2	4	1	3	2	4	4		5	5	3	3
190	19	1	2	2	4	3	4	3	0	0	0	0		0		49	1.56	20.1348	2	3	2	3	1	1	3	25	0	4	3	6	5	6	5	1	2	2	4	1	5	1	3	3	1	3	1	1	1	3	3
839	19	1	1	1	1	3	3	2	1	0	0	0		0		78	1.78	24.6181	2	4	2	3	1	1	2	20	0	2	1	4	3	2	4	1	1	2	3	1	4	1	1	1	1	1	1	3	2	1	4
869	19	1	1	1	2	1	2	2	2	0	1	0		0		54	1.55	22.4766	2	3	4	3	1	2	4	46.6667	0	3	4	4	5	6	6	3	1	3	5	3	6	5	6	3	4	6	3	3	3	2	6
381	19	1	1	2	3	3	2	3	0	0	0	0		0		80	1.58	32.0461	4	4	1	2	3	2	4	33.3333	0	2	3	5	6	2	6	1	5	4	6	1	3	2	2	4	4	3		4	4	5	1
853	19	1	1	1	1	1	3	3	1	0	0	1	3	1	1	94	1.7	32.526	4	3	2	2	1	1	3	20	0	3	4	3	1	2	1	1	2	2	3	1	3	1	1	1	1	1	1	3	3	2	1
1452	19	1	1	2	2	3	4	3	1	0	0	0		0		68	1.74	22.46	2	2	3	4	5	1	5	58.3333	1	4	5	6	6	6	6	3	1	2	6	2	6	1	1	6	6	6	1	3	5	6	6
599	19	1	1	1	1	3	4	3	1	0	0	0		0		51	1.63	19.1953	2	2	2	2	1	2	3	26.6667	0	4	2	1	2	4	5	1	1	3	1	3	3	1	2	3	1	2	1	1	2	1	3
1435	19	1	1	2	3	2	4	4	0	1	1	0		0		50	1.6	19.5312	2	2	2	2	1	2	3	26.6667	0	2	1	3	2	1	3	1	1	1	2	1	1	1	1	3	2	2	1	1	3	1	1
284	19	1	1	1	3	3	3	3	0	1	0	0		0		49	1.6	19.1406	2	4	1	1	1	1	1	0	0	1	3	1	1	3	2	1	1	1	1	1	3	1	1	3	1	2	1	1	2	1	1
1881	19	1	2	2	3	2	3	1	1	0	1	0		0		68	1.67	24.3824	2	2	3	1	2	1	4	28.3333	0	1	3	5	4	2	1	1	1	3	5	1	5	3	3	3	3	1	1	1	4	2	5
1336	19	1	1	1	1	3	4	2	1	0	0	0		0		47	1.5	20.8889	2	3	2	1	1	1	1	5	0	3	1	1	1	3	2	1	1	1	1	1	3	1	1	3	1	1	1	1	3	1	1
817	19	1	1	1	2	2	5	3	0	1	1	0		0		54.5	1.66	19.7779	2	3	4	4	3	2	3	53.3333	1	3	3	3	4	4	4	1	2	3	2	3	2	1	2	1	1	3	1	1	2	3	3
1429	19	1	1	2	2	2	5	3	0	0	0	0		0		56	1.57	22.719	2	3	1	1	1	1	3	10	0	1	1	1	1	1	1	1	1	1	1	1	3	1	1	4	1	1	1	1	1	1	1
152	19	1	1	1	1	1	4	2	0	0	1	1	1	2	1	54	1.6	21.0937	2	3	2	4	2	4	4	58.3333	1	5	6	6	6	6	5	2	4	2	3	4	5	5	6	5	6	5	1	3	4	2	1
1962	19	1	1	1	1	2	2	4	1	0	1	0		0		58	1.65	21.3039	2	3	3	3	1	3	3	43.3333	0	1	3	4	3	3	3	1	1	1	3	2	3	1	3	1	2	2	1	1	2	1	1
1360	19	1	1	1	3	2	5	3	0	0	0	0		0		65	1.56	26.7094	3	3	2	3	7	2	4	56.6667	1	3	4	4	5	3	5	1	2	2	1	1	3	1	2	6	4	4	1	2	2	4	3
1345	19	1	1	3	3	2	4	3	1	0	0	0		0		52	1.55	21.6441	2	3	1	1	1	1	3	10	0	2	3	1	5	5	5	1	5	1	1	1	1	1	3	3	1	1	1	1	2	1	6
196	19	1	2	2	4	3	4	3	1	0	0	0		0		77	1.7	26.6436	3	4	4	4	7	2	4	71.6667	1	3	5	6	6	2	6	3	2	4	4	1	3	1	3	3	3	4	1	2	3	5	5
1320	19	1	2	1	4	3	4	2	0	0	0	0		0		57	1.65	20.9366	2	3	1	1	1	1	3	10	0	3	2	1	3	4	4	1	1	1	1	1	2	1	1	3	1	3	1	1	2	3	5
863	19	1	1	1	3	3	2	3	1	0	0	0		0		70	1.65	25.7117	3	2	2	1	1	2	4	26.6667	0	3	2	2	3	4	5	4	4	3	3	3	3	3	3	4	2	3	2	3	5	2	5
386	19	1	1	2	3	2	5	2	1	1	1	0		0		73	1.6	28.5156	3	3	4	4	2	3	4	61.6667	1	3	6	6	6	6	6	6	2	5	5	1	6	5	5	6	6	5	1	4	6	5	4
820	19	1	1	1	1	3	4	4	2	0	0	0		1	3	50	1.69	17.5064	2	4	4	2	7	2	2	51.6667	0	4	4	4	2	5	5	1	1	1	1	2	2	1	1	1	1	2	1	1	1	4	2
233	19	1	1	1	1	2	3	2	1	0	0	0		0		78	1.7	26.9896	3	4	4	4	7	3	5	83.3333	1	2	6	4	6	5	4	1	4	5	5	2	4	1	4	6	3	3	1	3	2	6	6
384	19	1	1	2	3	3	4	3	0	0	0	0		0		69	1.7	23.8754	2	2	4	2	2	1	4	38.3333	0	3	4	2	5	3	5	2	1	3	1	2	6	1	3	5	1	4	1	2	2	3	6
311	19	1	3	1	4	3	4	2	0	0	1	0		0		60	1.63	22.5827	2	4	4	5	7	3	3	78.3333	1	3	5	6	5	5	4	2	1	5	5	1	2	2	1	3	1	6	1	1	1	5	1
145	19	1	1	1	1	3	4	2	0	0	0	0		0		67	1.72	22.6474	2	3	3	4	4	3	5	68.3333	1	3	5	6	5	6	6	4	3	5	5	4	6	3	6	5	5	5	4	5	5	3	4
1874	19	1	2	2	3	3	2	1	1	1	1	0		0		65	1.55	27.0552	3	3	3	4	2	2	4	50	0	3	4	1	6	5	3	1	3	2	1	1	3	1	1	6	6	5	5	3	2	4	3
1843	19	1	1	1	1	2	4	3	0	0	0	0		0		57	1.68	20.1956	2	3	3	3	5	2	3	50	0	4	4	2	4	4	4	2	1	3	1	2	3	1	3	2	3	3	1	3	2	4	3
567	19	1	1	1	1	3	2	3	1	0	1	1	2	0		61	1.67	21.8724	2	4	1	2	1	2	3	21.6667	0	3	3	1	4	5	2	1	1	2	3	3	3	2	3	3	2	3	1	2	4	2	5
898	19	1	3	2	4	3	2	2	2	0	2	0		0		58	1.6	22.6562	2	4	2	3	1	2	3	31.6667	0	3	4	6	3	3	2	3	3	2	3	2	1	1	1	2	4	2	1	1	2	1	1
1433	19	1	1	2	3	2	5	2	1	1	0	0		0		52	1.65	19.1001	2	2	2	1	1	2	3	21.6667	0	1	2	1	3	3	2	1	1	1	1	1	3	1	1	3	1	1	1	1	1	1	1
1217	19	1	1	2	1	3	4	4	1	0	0	0		1	1	49	1.65	17.9982	2	4	3	1	2	1	1	13.3333	0	2	2	1	1	3	6	2	1	1	1	1	3	1	1	6	1	6	1	1	3	2	1
1337	19	1	2	1	4	3	3	2	0	0	2	0		0		60	1.53	25.6312	3	4	2	3	7	1	3	45	0	3	4	2	3	5	5	2	6	5	3	2	5	2	5	6	6	5	2	3	5	4	5
909	19	1	1	1	3	2	3	3	1	1	0	0		0		63	1.63	23.7118	2	4	4	2	7	1	4	55	1	4	6	6	6	6	6	6	2	6	6	5	6	3	4	6	6	6	5	6	6	6	6
879	19	1	1	1	3	2	5	3	0	1	0	0		0		50	1.53	21.3593	2	2	2	2	1	1	3	20	0	2	1	1	3	3	1	1	1	1	1	1	3	1	2	2	1	1	1	1	2	1	3
917	19	1	1	1	1	1	4	3	1	0	0	0		0		56	1.62	21.3382	2	2	2	3	2	2	3	35	0	3	3	5	4	4	3	1	1	3	3	1	4	1	1	3	3	3	1	1	2	2	1
1328	19	1	1	1	1	1	3	3	1	0	1	0		0		78	1.63	29.3575	3	3	3	4	3	2	4	53.3333	1	5	5	4	5	5	4	5	4	3	5	3	3	4	4	4	3	4	3	4	4	4	3
914	19	1	1	1	1	1	3	2	0	0	0	0		0		56	1.58	22.4323	2	4	2	2	7	2	3	46.6667	0	1	4	5	5	4	4	2	1	3	3	2	3	2	2	3	1	3	1	1	2	1	1
1229	19	1	3	2	4	1	4	4	2	0	2	0		1	2	60	1.65	22.0386	2	4	4	3	2	1	5	48.3333	0	4	5	1	6	5	3	3	2	2	3	3	1	2	2	4	4	4	2	3	3	6	5
884	19	1	1	1	2	2	5	3	1	0	0	1	2	0		96	1.76	30.9917	4	3	3	4	7	3	5	78.3333	1	2	6	2	6	6	4	6	6	6	6	4	6	3	6	6	6	6	5	6	6	4	6
901	19	1	1	1	3	2	2	2	1	1	0	0		0		70	1.7	24.2215	2	3	5	4	7	3	4	83.3333	1	1	5	4	6	6	5	3	4	3	2	2	5	3	6	3	4	6	1	2	2	4	3
1298	19	1	2	1	4	1	2	2	1	0	2	0		2	3	58	1.6	22.6562	2	4	4	4	6	3	5	80	1	3	6	5	6	6	6	3	2	5	3	5	6	6	6	5	6	6	5	6	6	6	6
1256	19	1	1	2	1	2	2	2	2	1	2	0		0		85	1.75	27.7551	3	2	3	4	3	3	5	65	1	5	6	6	6	6	6	6	5	3	6	3	6	2	2	6	4	6	2	6		5	3
357	19	1	3	1	4	2	3	3	0	0	1	0		0		65	1.59	25.711	3	3	3	4	1	2	4	46.6667	0	1	4	1	6	6	4	3	4	3	3	2	3	2	6	4	6	4	1	1	2	2	3
1408	19	1	1	2	2	3	2	2	0	1	0	0		0		61	1.61	23.533	2	3	2	3	3	2	3	38.3333	0	6	5	6	6	5	5	1	1	4	5	1	4	1	2	5	3	3	1	1	3	3	4
1423	19	1	3	2	4	2	3	3	0	0	0	0		0		80	1.74	26.4236	3	3	4	3	7	2	5	71.6667	1	2	6	5	3	3	6	3	1	6	6	3	6	5	6	5	1	6	3	3	6	5	6
1376	19	1	1	1	3	2	3	3	0	1	0	1	2	0		108	1.66	39.1929	4	3	1	1	6	2	4	38.3333	0	4	6	6	6	5	3	1	1	3	6	1	6	5	5		5	1	1	6	6	2	1
1966	19	1	1	1	1	3	4	3	0	0	0	1	1	0		52	1.7	17.9931	2	3	4	5	1	3	4	63.3333	1	6	5	1	6	6	6	1	1	1	1	1	5	1	1	4	1	4	1	1	5	2	6
923	19	1	1	1	3	1	5	3	0	0	0	0		1	2	135	1.61	52.0813	4	1	2	3	1	2	5	41.6667	0	6	4	5	6	6	6	1	6	5	6	1	6	1	3	1	1	5	6	6	6	1	3
203	19	1	3	1	3	2	4	2	0	0	0	0		0		68	1.68	24.093	2	2	3	2	7	2	4	56.6667	1	6	6	5	6	6	6	1	1	4	3	1	6	6		6	6	6	1	4	5	6	6
866	19	1	1	1	3	2	4	3	1	1	1	0		0		69	1.6	26.9531	3	3	5	4	7	3	5	88.3333	1	6	6	6	6	6	6	6	1	6	1	1	6	1	6	6	6	6	3	6	6	6	6
1210	19	1	1	2	1	1	4	2	0	0	1	0		0		52	1.67	18.6453	2	3	2	4	7	1	5	60	1	6	6	6	6	6	6	6	6	6	6	6	6	4	6	6	6	6	2	6	6	6	6
1546	19	1	2	1	4	3	3	2	0	0	0	1	2	1	3	69	1.59	27.2932	3	3	4	4	6	3	5	80	1	6	6	6	6	6	6	6	4	6	6	6	6	6	5	6	6	6	5	5	5	6	5
363	19	1	1	2	3	3	5	3	0	0	1	2	1	1	1	42	1.54	17.7096	2	3	4	1	1	3	4	43.3333	0	4	1	1	1	4	1	3	1	3	1	1	5	3	1	4	1	1	2	1	4	1	1
454	19	1	1	2	1	3	3	3	0	0	0	0		0		50	1.5	22.2222	2	3	3	2	1	1	2	20	0	2	2	3	3	3	2	2	1	1	2	2	1	1	2	2	1	2	1	1	2	2	1
2578	19	2	3	3	4	2	5	3	0	0	0	0		0		60	1.65	22.0386	2	4	4	2	1	2	2	31.6667	0	2	3	1	2	3	2	1	1	1	1	1	1	1	2	2	1	1	1	1	1	1	1
2588	19	2	3	1	4	2	4	3	0	0	0	0		0		69	1.68	24.4473	2	3	3	2	4	3	3	48.3333	0	3	3	2	2	3	3	2	1	2	1	2	2	1	2	2	3	3	1	2	2	3	3
2727	19	2	3	1	1	3	3	2	1	0	0	0		0		58	1.7	20.0692	2	2	3	2	1	1	5	35	0	1	1	2	3	4	1	2	1	1	1	1	3	1	3	4	3	1	1	2	3	1	3
2744	19	2	3	1	1	2	4	3	0	1	0	0		0		51	1.63	19.1953	2	3	2	2	1	2	2	21.6667	0	2	2	3	3	2	1	1	1	1	2	1	1	1	1	1	1	1	1	1	1	1	2
2767	19	2	3	3	4	2	4	3	1	0	0	0		0		52	1.61	20.061	2	3	1	5	1	2	2	31.6667	0	5	2	1	3	2	3	1	1	1	1	2	1	1	1	1	1	2	1	1	1	1	3
2769	19	2	3	3	4	2	3	3	1	0	0	0		0		53	1.67	19.0039	2	2	2	2	1	1	1	10	0	3	2	1	2	3	2	1	1	1	1	1	2	1	1	3	1	2	1	1	1	1	2
2809	19	2	1	2	1	2	4	3	0	0	2	0		0		52	1.69	18.2066	2	3	3	2	1	1	2	20	0	1	1	1	1	2	1	1	1	1	1	1	1	1	1	2	1	2	1	1	1	1	1
2877	19	2	1	1	1	2	3	4	0	0	0	0		0		64	1.74	21.1389	2	3	3	2	1	2	2	26.6667	0	3	2	3	4	3	4	2	1	2	2	2	2	2	1	2	1	4	1	2	1	2	3
2915	19	2	3	1	1	2	4	3	0	0	0	0		0		57	1.66	20.6852	2	2	3	2	1	2	3	31.6667	0	5	1	5	3	3	4	3	1	3	3	1	4	1	3	4	4	3	1	3	4	1	4
3156	19	2	2	2	4	2	5	3	0	0	0	0		0		49	1.57	19.8791	2	2	4	3	1	2	3	41.6667	0	3	3	5	3	4	5	1	1	2	1	1	2	1	1	3	3	4	1	1	1	1	3
3163	19	2	2	2	2	1	4	3	0	0	0	0		0		65	1.69	22.7583	2	3	1	2	1	1	2	10	0	1	1	1	2	2	2	1	1	1	1	1	1	1	1	1	1	2	1	1	1	1	1
3164	19	2	2	2	2	3	5	3	1	0	0	0		0		59	1.63	22.2063	2	2	2	3	1	1	2	20	0	3	4	1	5	5	3	1	1	1	1	1	1	1	1	3	1	2	1	1	1	2	5
3236	19	2	2	2	4	2	4	2	0	0	0	0		0		46	1.56	18.902	2	3	3	1	1	1	2	15	0	1	1	1	2	3	3	1	1	1	1	1	2	1	1	1	1	3	1	1	2	1	1
3335	19	2	3	2	4	2	4	3	1	0	1	0		0		61	1.61	23.533	2	2	4	3	1	2	3	41.6667	0	1	3	4	4	4	3	1	1	3	1	1	3	1	3	1	1	1	1	1	2	1	4
4039	19	2	3	2	1	2	3	3	0	0	1	0		0		49	1.6	19.1406	2	3	2	3	1	1	2	20	0	1	1	2	2	3	2	1	1	1	2	1	2	1	1	2	2	1	1	1	1	1	5
2848	19	2	1	1	2	3	3	3	0	0	0	0		0		50	1.63	18.8189	2	3	1	1	1	1	1	0	0	4	1	1	1	1	1	1	1	1	1	1	1	1	1	1	1	1	1	1	1	1	1
3330	19	2	3	2	4	2	4	2	0	0	0	0		0		53	1.65	19.4674	2	2	3	1	1	1	2	15	0	2	2	2	6	4	1	1	1	1	2	1	1	1	1	4	2	1	1	1	1	1	1
2847	19	2	1	1	2	2	3	3	0	1	1	0		0		50	1.63	18.8189	2	1	2	1	1	2	2	16.6667	0	1	2	1	2	5	1	1	3	1	1	1	2	1	1	2	1	1	1	1	2	1	3
2478	19	2	2	2	2	2	4	3	0	0	0	0		0		70	1.76	22.5981	2	2	4	4	7	3	2	68.3333	1	5	6	5	5	6	5	1	3	1	1	1	3	1	1	1	2	3	1	1	1	3	2
2510	19	2	1	1	1	2	5	3	0	0	0	0		0		48	1.6	18.75	2	3	1	1	1	1	1	0	0	1	1	3	1	2	1	1	1	1	1	1	1	1	1	1	1	1	1	1	1	1	1
2886	19	2	1	3	1	2	4	3	1	0	0	0		0		65	1.7	22.4913	2	2	3	3	7	2	3	56.6667	1	3	5	4	4	4	3	1	2	2	2	3	3	2	3	3	1	2	2	2	2	4	4
2893	19	2	1	1	1	2	4		0	0	0	0		0		55	1.63	20.7008	2	2	4	3	5	3	4	66.6667	1	3	3	4	4	4	4	2	3	2	1	1	2	1	2	3	1	1	1	2	2	5	2
3238	19	2	2	2	4	2	3	2	1	0	0	0		0		53	1.73	17.7086	2	2	2	1	1	1	2	10	0	3	2	1	2	4	3	1	1	1	1	2	2	1	1	2	1	2	1	1	2	1	6
4038	19	2	3	2	1	2	3	3	0	0	0	0				102	1.88	28.8592	3	2	3	2	2	2	4	40	0	5	5	1	3	3	2	2	1	1	1	3	3	1	2	3	4	4	1	2	3	2	3
3157	19	2	2	2	2	3	4	2	0	0	0	0		0		67	1.64	24.9108	2	2	4	3	1	1	3	35	0	5	2	1	3	1	3	3	1	3	1	2	3	1	3	4	1	4	2	2	3	1	4
4037	19	2	3	2	1	2	2	3	1	0	0	0		0		59	1.62	22.4813	2	3	3	4	7	2	3	61.6667	1	3	5	4	3	4	3	1	1	3	2	2	4	2	3	3	1	5	1	1	3	5	5
3337	19	2	3	2	4	3	4	3	0	0	2	0		0		55	1.73	18.3768	2	2	3	1	1	2	1	16.6667	0	3	1	1	4	2	4	1	1	1	1	1	1	1	1	1	1	3	1	1	1	1	2
3152	19	2	2	2	2	2	4	3	0	0	1	0		0		59	1.72	19.9432	2	2	3	3	2	1	2	28.3333	0	3	3	2	3	1	2	1	1	1	1	1	1	1	1	1	1	1	1	1	1	2	1
2492	19	2	1	1	1	2	3	3	0	1	1	0		0		61	1.69	21.3578	2	3	4	2	6	2	3	53.3333	1	4	4	6	6		6	1	6	3	1	2	3	1	1	4	1	2	1	1	2	5	4
2631	19	2	3	2	4	2	5	4	0	1	1	0		0		46	1.67	16.494	1	2	4	1	1	1	1	15	0	5	2	5	2	6	5	1	1	1	4	1	1	1	1	1	1	3	1	1	1	1	3
2780	19	2	3	3	4	2	3	3	0	0	0	0		0		54	1.7	18.6851	2	4	3	2	1	1	3	25	0	1	3	3	3	3	3	1	1	2	2	1	3	1	1	2	1	4	1	1	1	2	5
2834	19	2	3	1	1	2	3	2	0	0	1	0		0		48	1.55	19.9792	2	3	3	2	6	2	2	43.3333	0	3	3	3	3	3	4	3	2	3	4	5	2	3	6	2	1	4	1	1	1	2	1
3203	19	2	2	2	2	2	3	3	0	0	0	0		0		63	1.69	22.0581	2	2	3	2	3	2	4	43.3333	0	3	3	6	4	4	5	2	3	3	4	3	3	2	3	3	3	3	1	3	3	3	4
3312	19	2	3	2	4	2	4	2	0	0	0	0		0		65	1.74	21.4692	2	2	3	2	1	1	2	20	0	1	3	4	3	2	3	1	1	2	4	1	3	1	2	3	4	3	1	1	1	1	4
3340	19	2	3	2	4	3	3	3	0	0	1	0		0		58	1.67	20.7967	2	2	3	2	1	1	3	25	0	1	2	3	3	3	1	1	1	1	3	1	3	1	1	4	1	4	1	1	1	1	1
2508	19	2	1	1	1	2	5	4	0	0	0	0		0		52	1.62	19.8141	2	4	2	3	1	2	3	31.6667	0	3	2	3	4	3	3	1	2	3	3	2	2	1	1	2	1	2	1	2	2	2	5
3366	19	2	3	2	1	2	3	2	0	1	0	0		0		48	1.53	20.5049	2	3	2	1	1	2	1	11.6667	0	1	2	4	3	5	3	1	2	1	3	1	3	1	1	2	1	2	1	1	1	1	5
3314	19	2	3	2	4	2	4	2	0	0	1	0		0		70	1.55	29.1363	3	2	1	3	1	1	3	20	0	2	2	3	3	2	2	1	2	1	1	1	1	1	2	2	1	1	1	1	1	2	2
2765	19	2	3	3	4	2	3	3	0	0	0	0		0		49	1.6	19.1406	2	3	1	1	3	1	1	6.66667	0	1	1	1	1	3	1	1	1	1	1	1	2	1	1	2	1	1	1	1	2	2	1
3380	19	2	3	2	1	2	4	3	0	0	0	0		0		60	1.61	23.1473	2	2	2	3	2	1	3	28.3333	0	4	5	5	3	5	4	1	3	2	4	1	2	1	2	3	1	2	1	2	2	4	5
3197	19	2	2	2	2	2	3	2	1	0	0	0		0		45	1.56	18.4911	2	2	2	1	1	1	1	5	0	1	1	1	2	2	5	1	1	1	1	1	1	1	1	1	1	1	1	1	1	1	5
4047	19	2	3	2	2	2	4	3	1	0	0	0		0		58	1.7	20.0692	2	2	5	5	7	2	4	81.6667	1	5	6	6	6	5	6	3	4	4	3	3	5	5	2	5	1	6	1	2	5	6	6
2451	19	2	3	1	2	2	3	3	0	0	0	0		0		55	1.6	21.4844	2	4	3	1	2	1	2	18.3333	0	1	3	1	3	3	3	1	1	1	1	1	2	1	1	2	1	1	1	1	1	2	2
3155	19	2	2	2	1	2	4	2	0	0	0	0		0		51	1.64	18.9619	2	1	3	1	1	1	1	10	0	2	1	3	2	1	1	1	1	1	1	1	1	1	1	1	1	1	1	1	1	1	1
3138	19	2	1	3	1	2	5	2	0	0	1	0		0		48	1.67	17.2111	2	4	2	1	1	1	1	5	0	3	1	1	1	4	2	1	1	1	1	1	3	1	1	2	1	1	1	1	1	1	3
3311	19	2	2	1	1	3	3	2	0	0	1	0		0		51	1.66	18.5078	2	3	3	1	1	1	1	10	0	1	1	1	1	3	1	1	1	1	1	1	1	1	1	1	1	1	1	1	1	1	1
3344	19	2	3	2	4	2	4	3	0	0	1	0		0		57	1.75	18.6122	2	3	3	1	1	1	2	15	0	2	1	3	2	2	1	1	1	1	1	1	1	1	1	2		1	1	1	1	1	1
3377	19	2	3	2	1	2	4	2	1	0	0	0		0		72.2	1.54	30.4436	4	3	4	4	7	2	3	66.6667	1		6	3	6	5	1	6	1	3	1	1	5	1	1	5	5	2	5	3	5	5	1
2812	19	2	1	2	1	2	4	3	0	0	0	0		0		53	1.62	20.1951	2		2	2	4	3	3	43.3333	0	4	4	4	4	4	4	4	4	4	4	5	4	4	4	4	4	4	3	4	4	3	4
2933	19	2	3	3	4	2	3	3	1	0	1	0		0		55	1.6	21.4844	2	3	3	1	7	2	3	46.6667	0	1	3	2	4	2	1	2	1	1	1	2	1	1	2	3	1	1	1	1	3	3	2
2489	19	2	1	1	1	2	3	3	1	0	0	0		0		51	1.63	19.1953	2	2	3	3	2	2	3	40	0	3	2	3	2	2	2	1	1	2	1	1	1	1	2	2	3	2	1	2	2	3	2
2854	19	2	1		1	3	3	2	0	0	1	0		1	3	55	1.67	19.721	2	2	4	2	4	2	2	41.6667	0	3	4	1	2	4	4	1	1	2	1	1	2	1	1	3	3	3	1	1	2	3	4
3245	19	2	2	2	2	2	4	3	0	0	0	0		0		49	1.6	19.1406	2	2	3	2	5	2	3	45	0	2	3	3	3	4	3	1	1	1	1	1	3	1	1	2	1	2	1	1	2	3	5
2785	19	2	3	3	4	2	4	2	0	0	0	0		0		56	1.69	19.6072	2	2	3	2	2	2	3	35	0	2	2	1	2	4	3	1	1	3	1	1	3	2	2	3	1	2	1	1	1	2	1
3387	19	2	3	2	1	2	2	3	0	0	0	0		0		52	1.58	20.83	2	3	2	1	1	1	2	10	0	2	2	3	3	4	3	1	1	2	2	1	2	1	1	3	1	2	1	1	1	1	2
2555	19	2	3	3	4	2	4	3	0	0	0	0		0		62	1.61	23.9188	2	3	4	3	4	2	4	56.6667	1	4	5	5	5	4	3	2	3	4	5	3	4	2	4	4	3	5	1	3	4	4	5
3384	19	2	3	2	1	2	3	3	0	0	1	0		0		62	1.61	23.9188	2	3	2	1	3	1	4	26.6667	0	3	2	6	3	3	1	1	1	1	3	1	1	1	1	5	3	4	1	1	2	3	1
2876	19	2	1	1	1	2	4	3	0	1	0	0		0		56	1.6	21.875	2	2	4	2	7	2	4	61.6667	1	3	5	5	5	5	4	4	2	3	4	1	4	3	5	5	1	5	5	4	4	5	3
2903	19	2	1	2	1	2	4	3	0	0	0	0		0		79	1.72	26.7036	3	3	4	2	7	2	3	56.6667	1	3	3	2	3	3	3	3	1	2	1	2	2	3	3	3	3	3	3	3	3	3	1
2938	19	2	3	1	2	3	4	3	0	0	0	0		0		69	1.68	24.4473	2	2	3	3	7	2	4	61.6667	1	4	5	3	4	4	5	2	1	3	3	4	3	3	3	3	3	4	3	3	3	4	2
3221	19	2	1	3	1	2		3	0	0	0	0		0		65	1.61	25.0762	3		3	4	2	3	5	61.6667	1	4	5	6	6	6	5	5	4	6	5	3	6	2	5	6	2	5	4	4	5	6	6
3233	19	2	2	2	2	2	3	2	1	0	0	0		0		55	1.63	20.7008	2	2	3	3	4	1	2	35	0	3	3	5	5	3	5	2	1	2	4	2	2	2	3	3	1	2	1	1	2	3	2
3386	19	2	3	2	1	2	4	2	0	0	1	0		0		68	1.62	25.9107	3	2	4	3	1	2	4	46.6667	0	4	4	5	5	5	3	1	1	3	3	2	3	1	3	5	1	3	1	3	2	3	2
2452	19	2	3	1	2	3	4	2	0	0	2	1	2	1	2	66	1.68	23.3844	2	3	3	5	7	3	3	73.3333	1	3	4	4	4	4	3	2	1	2	1	2	2	2	3	5	5	3	2	2	4	5	5
3373	19	2	3	2	1	2	4	3	0	0	0	0		0		80	1.8	24.6914	2	2	4	3	7	3	5	78.3333	1	4	5	5	5	5	4	2	2	2	3	3	4	3	4	6	4	4	1	3	3	6	2
3313	19	2	3	2	4	2	4	3	0	0	0	1	2	0		47	1.59	18.591	2	2	3	1	3	2	3	33.3333	0	3	4	5	3	5	2	3	1	1	1	1	3	2	2	3	1	3	1	2	3	3	1
3375	19	2	3	2	1	3	3	3	0	1	0	0		0		61	1.67	21.8724	2	3	3	4	7	2	5	71.6667	1	3	5	2	6	5	5	1	1	4	1	2	3	1	4	5	6	6	1	3	3	5	6
2567	19	2	3	1	4	2	4	3	0	0	1	0		0		53	1.68	18.7783	2	2	3	2	3	1	2	26.6667	0	3	4	4	4	5	2	3	1	3	1	1	3	1	1	1	1	3	1	1	3	3	1
3199	19	2	2	1	1	2	3	2	1	0	0	0		0		65	1.57	26.3702	3	2	4	2	2	1	5	43.3333	0	5	3	6	5	5	3	1	1	1	1	2	2	5	5	5	4	3	1	5	5	5	6
3210	19	2	1	3	1	3	2	4	1	0	1	0		0		42	1.53	17.9418	2	3	5	4	5	3	3	71.6667	1	2	5	5	5	4	5	3	1	3	4	2	5	2	3	1	2	5	1	1	1	5	5
3319	19	2	3	2	4	3	2	3	0	0	0	0		0		69	1.65	25.3444	3	3	4	4	2	2	4	55	1	3	5	6	6	5	6	5	3	3	5	5	5	4	6	5	5	5	2	3	3	3	5
3329	19	2	3	2	4	2	4	2	1	0	0	0		0		47	1.53	20.0777	2	2	2	1	1	1	3	15	0	1	1	1	1	2	1	1	1	1	1	1	1	1	1	1	1	1	1	1	1	1	1
3276	19	2	2	2	2	2	4	3	1	0	1	0		0		60	1.59	23.7332	2	2	4	3	1	2	4	46.6667	0	5	1	6	6	6	4	5	2	5	5	5	5	3	4	5	1	3	3	2	4	1	4
3237	19	2	2	2	4	2	3	2	1	1	0	0		0		63	1.75	20.5714	2	2	5	3	7	1	3	60	1	3	4	6	5	5	6	1	1	2	4	2	3	1	1	1	1	6	1	1	1	3	2
3341	19	2	3	2	4	3	3	2	0	0	0	0		0		58	1.59	22.9421	2	2	3	2	1	1	4	30	0	3	4	4	3	4	2	1	2	2	1	1	3	2	3	2	3	4	1	2	3	3	5
3385	19	2	3	2	1		3	2	0	0	1	0		0		48	1.54	20.2395	2	2	3	2	1	1	3	25	0	2	2	2	3	3	2	2	1	2	2	1	3	2	2	2	1	2	1	1	2	2	1
4046	19	2	3	2	1	2	4	2	0	0	0	0		0		50	1.59	19.7777	2	2	2	1	1	1	3	15	0	4	2	1	3		5	1	1	2	1	1	6	2	4	2	2	4	1	1	5	2	6
2802	19	2	1	3	1	2	4	3	0	0	0	0		0		54	1.69	18.9069	2	1	1	1	1	1	1	0	0	1	1	1	1	2	1	2	1	1	1	1	1	1	1	2	1	1	1	1	1	1	1
3316	19	2	3	2	4	2	3	3	0	0	2	0		0		56	1.7	19.3772	2	3	4	4	7	2	4	71.6667	1	4	5	6	6	6	6	1	3	3	3	1	5	3	2	4	2	5	1	2	2	6	6
3334	19	2	3	2	4	2	3	2	1	0	1	0		0		47	1.57	19.0677	2	2	4	3	1	2	2	36.6667	0	3	1	4	2	6	2	2	3	2	4	1	3	1	2	3	4	1	1	1	3	1	2
4044	19	2	3	2	1	2	3	2	1	0	0	0		0		48	1.66	17.4191	2	3	3	4	1	2	3	41.6667	0	3	3	2	4	5	5	1	1	2	4	2	2	1	1	2	1	3	1	2	3	1	3
3266	19	2	2	2	2	3	3	3	1	0	0	0		0		61	1.68	21.6128	2	2	3	2	1	3	3	38.3333	0	4	4	2	3	3	3	1	1	2	1	3	2	2	2	3	3	4	1	1	1	3	5
2628	19	2	3	2	2	3	5	3	0	0	1	0		0		68	1.55	28.3039	3	2	4	3	5	2	4	60	1	4	5	4	6	4	5	4	3	2	4	4	3	1	3	3	3	4	1	3	3	4	4
2875	19	2	1	2	1	2	3	3	1	0	0	0		0		54	1.7	18.6851	2	2	3	4	3	2	3	48.3333	0	4	4	4	4	3	4	5	3	4	3	4	5	3	4	3	3	4	4	4	5	6	5
2632	19	2	3	2	4	2	5	3	0	0	1	0		0		61	1.68	21.6128	2	2	3	1	2	1	3	23.3333	0	3	1	3	3	4	4	1	1	1	1	1	2	1	1	2	1	3	1	1	1	2	4
3273	19	2	2	2	2	3	4	3	1	1	1	0		0						2	3	3	1	2	4	41.6667	0	2	1	6	5	4	3	1	1	1	3	2	1	1	3	3	1	3	4	4	3	3	1
2864	19	2	1	2	1	2	4	3	1	0	0	0		0		54	1.7	18.6851	2	3	1	1	1	1	1	0	0	2	1	1	1	4	2	1	1	1	1	1	4	1	1	1	1	1	1	1	1	1	2
3235	19	2	2	2	4	2	3	2	0	0	0	0		0		75	1.78	23.6713	2	1	3	1	2	2	3	30	0	3	2	3	3	3	4	6	1	2	1	1	2	1	2	4	1	1	1	1	1	4	3
2851	19	2	1	3	1	2	5	4	0	0	1	0		0		54	1.61	20.8325	2	3	1	2	1	2	2	16.6667	0	3	4	5	5	4	2	2	2	2	1	1	4	2	1	2	3	3	1	2	1	1	3
3162	19	2	2	2	2	2	2	3	1	0	2	0		0		80	1.67	28.6851	3	2	3	2	2	3	4	46.6667	0	3	3	5	6	4	6	4	3	5	6	2	5	1	5	2	4	2	2	5	6	3	4
3318	19	2	3	2	4	3	4	2	1	0	1	0		0		56	1.61	21.6041	2	1	4	1	3	1	3	31.6667	0	1	5	3	4	6	4	1	1	1	3	1	5	2	2	4	2	3	1	1	1	3	5
3383	19	2	3	2	1	2		2	0	0	0	0		0		63	1.71	21.5451	2	3	3	1	4	2	4	41.6667	0	2	2	3	3	3	2	1	1	2	1	1	3	1	1	3	2	2	1	1	1	3	2
2843	19	2	1	1	1	2	5	3	0	0	0	1	2	1	2	55	1.6	21.4844	2	2	4	4	3	3	4	65	1	4	4	3	3	4	4	3	3	4	4	4	3	5	4	3	3	4	4	4	4	3	3
3350	19	2	3	2	4	2	3	2	1	0	0	0		0		63	1.7	21.7993	2	1	3	3	1	1	3	30	0	4	5	5	3	5	5	2	3	2	3	2	3	2	2	5	4	3	1	2	3	2	4
2998	19	2	3	2	4	3	4	2	0	0	0	1	3	0		60	1.64	22.3081	2	2	1	1	1	1	4	15	0	3	3	4	3	4	3	4	4	3	4	3	4	4	3	4	3	4	3	4	3	3	3
2673	19	2	1	1	1	1	4	3	0	1	0	0		0		60	1.6	23.4375	2	2	4	4	2	3	4	61.6667	1	3	5	5	5	5	4	3	1	4	3	1	5	2	5	5	1	4	1	3	4	4	4
2494	19	2	1	2	1	2	3	2	0	0	0	0		0		68	1.68	24.093	2	3	1	1	2	1	3	13.3333	0	1	3	3	3	3	3	3	3	3	3	3	3	3	1	1	1	3	3	3	3	3	3
2943	19	2	3	3	4	3	4	3	1	0	0	0		0		51	1.67	18.2868	2	2	3	1	1	1	1	10	0	3	1	2	3	4	3	1	1	1	1	2	2	1	2	4	6	5	1	1	4	1	6
2511	19	2	1	1	1	2	3	3	0	0	1	0		0		48	1.57	19.4734	2	3	4	2	1	2	4	41.6667	0	4	3	1	5	4	3	5	1	3	1	1	5	3	3	3	1	2	3	2	5	1	4
4041	19	2	3	2	1	2	4	2	1	0	0	0		0		75	1.75	24.4898	2	1	4	3	1	3	4	53.3333	1	3	5	2	5	4	2	2	1	3	3	2	2	2	4	4	2	4	1	5	5	4	5
3195	19	2	2	2	4	3	5	2	0	0	1	0		0		69	1.58	27.6398	3	1	5	4	5	3	5	81.6667	1	5	5	6	6	6	5	1	1	6	6	6	6	3	6	6	5	6	1	6	6	6	4
2668	19	2	1	1	1	3	5	3	0	0	0	0		1	1	47	1.61	18.132	2	2	4	1	7	3	2	53.3333	1	3	2	1	1	4	3	5	1	1	1	1	5	5	1	3	1	1	1	1	3	3	1
2636	19	2	3	2	4	2	3	3	2	0	0	0		0		52	1.54	21.9261	2	3	1	2	3	2	3	28.3333	0	2	4	4	3	2	4	1	1	1	1	1	1	2	1	1	2	2	1	1	1	1	6
3012	19	2	3	2	4	3	5	2	1	0	1	0		0		70	1.62	26.6728	3	2	3	2	2	3	3	41.6667	0	1	1	3	3	3	2	2	2	2	2	2	2	2	2	2	2	2	2	2	2	2	2
3369	19	2	3	2	1	2	4	2	1	0	0	0		0		57	1.67	20.4382	2	2	3	2	3	1	5	41.6667	0	2	1	1	3	3	4	1	1	2	1	5	5	2	2	3	3	2	1	1	4	1	4
2804	19	2	1	2	1	2	4	2	0	0	0	0		0		65	1.72	21.9713	2	3	3	2	1	1	4	30	0	2	5	6	5	5	5	1	5	4	4	4	4	4	2	3	1	4	1	1	2	2	3
2801	19	2	1	3	1	2	4	3	0	0	0	0		0		62	1.6	24.2187	2	3	1	3	1	1	3	20	0	2	2	3	5	3	4	1	3	3	3	3	2	4	3	4	4	4	1	3	3	3	3
3336	19	2	3	2	4	3	4	2	0	0	0	0		0		64	1.69	22.4082	2	2	3	2	1	1	4	30	0	3	3	3	3		2	3	2	3	1	1	3	1	2	5	3	3	1	3	2	3	3
3376	19	2	3	2	1	2	4	3	0	0	0	0		0		55	1.67	19.721	2	3	3	2	1	2	2	26.6667	0	4	3	1	3	3	4	1	1	1	1	2	3	2	2	1	1	3	1	1	2	2	6
2907	19	2	3	1	2	2	4	2	0	0	0	0		0		70	1.56	28.764	3	2	1	2	1	1	3	15	0	1	3	6	4	4	3	1	1	3	3	3	3	1	4	6	1	3	1	3	3	1	3
2846	19	2	1	3	1	2	4	3	0	0	0	0		0		57	1.77	18.194	2	2	3	1	1	2	1	16.6667	0	1	1	1	1	1	1	1	1	1	1	1	2	2	1	1	1	1	1	1	1	1	1
4040	19	2	3	2	1	2	3	3	0	0	1	0		0		51	1.55	21.2279	2	2	4	4	4	3	4	68.3333	1	2	4	5	6	5	4	2	1	2	3	2	3	1	1	3	2	5	1	2	2	2	6
3021	19	2	1	3	1	2	4	3	1	0	1	0		1	1	45.3	1.6	17.6953	2	2	2	1	1	1	1	5	0	1	1	1	1	3	1	4	1	1	1	1	3	1	1	1	1	1	1	1	3	1	1
3265	19	2	2	2	4	2	3	3	0	0	0	0		0		65	1.64	24.1672	2	3	3	1	1	1	2	15	0	3	2	3	3	4	3	1	1	2	1	1	2	1	1	3	3	2	1	1	1	1	1
2443	19	2	3	1	1	2	3	2	1	0	0	0		0		75	1.64	27.8852	3	3	4	5	5	3	5	81.6667	1	5	6	6	6	6	6	5	5	5	6	6	6	4	6	6	6	6	2	6	5	5	6
2687	19	2	1	3	1	2	4	3	0	0	0	0		0		53	1.71	18.1252	2	2	3	3	3	3	3	50	0	5	5	4	4	4	4	4	4	3	3	3	5	5	5	4	4	4	4	4	4	4	4
2987	19	2	1	1	1	3	4	2	0	1	0	1	1	1	1	54	1.67	19.3625	2	2	4	1	1	3	1	28.3333	0	4	3	1	1	2	1	2	1	1	1	1	3	2	1	3	1	1	1	1	3	1	1
2685	19	2	1	1	1	2	3	3	0	0	1	1	2	1	2	90	1.69	31.5115	4	2	2	2	3	2	5	43.3333	0	1	1	3	3	1	2	4	1	6	1	3	3	1	3	3	3	3	1	5	5	6	1
3372	19	2	3	2	1	3	4	3	0	0	0	0		0		57	1.67	20.4382	2	3	4	2	1	3	3	43.3333	0	4	5	4	5	5	5	2	1	4	2	3	3	3	3	3	2	4	1	2	2	4	4
3343	19	2	3	2	4	1	3	3	0	1	0	1	2	0		59	1.65	21.6713	2	4	3	3	1	1	3	30	0	3	3	5	4	6	6	1	1	4	3	3	4	1	2	2	4	6	1	1	4	1	6
3382	19	2	3	2	1	2	3	2	0	0	1	0		0		49	1.63	18.4425	2	4	5	1	1	2	1	26.6667	0	5	3	1	1	5	1	2	1	1	1	1	5	2	1	3	1	1	2	1	4	3	1
2743	19	2	3	1	1		4	3	0	0	2	0		0		51	1.53	21.7865	2	2	3	2	3	1	4	36.6667	0	3	3	5	4	3	5	1	1	2	3	3	3	2	3	5	3	4	1	3	1	1	2
2800	19	2	1	2	1	3	3	3	0	0	1	0		0		61	1.6	23.8281	2	3	2	2	2	1	3	23.3333	0	1	2	3	2	3	3	1	1	2	2	1	2	1	1	3	2	2	1	2	3	2	3
3342	19	2	3	2	4	3	3	2	0	0	1	0		0		70	1.7	24.2215	2	4	1	1	3	2	3	23.3333	0	2	3	2	3	4	5	1	1	2	1	1	3	1	2	3	2	4	1	1	1	3	6
4045	19	2	3	2	1	2	2	2	0	0	0	0		0		48	1.6	18.75	2	3	3	3	1	3	3	43.3333	0	6	3	5	6	6	6	2	2	1	4	2	3	2	3	3	3	6	1	1	3	4	6
3328	19	2	3	2	4	2	1	1	2	0	1	1	2	0		70	1.57	28.3987	3	2	5	5	7	3	5	93.3333	1	4	5	6	6	6	6	6	5	5	6	4	6	6	6	6	6	6	1	3	6	6	6
3332	19	2	3	2	4	2	4	2	1	0	0	0		0		68	1.7	23.5294	2	3	5	4	7	3	5	88.3333	1	3	4	4	6	6	6	5	4	6	6	4	6	3	6	6	6	6	6	6	6	6	6
3204	19	2	2	2	2	2	4	3	1	0	1	0		0		75	1.53	32.039	4	2	3	4	4	1	5	55	1	1	5	6	6	3	3	6	6	2	5	3	2	2	5	5	1	6	3	6	6	3	4
2453	19	2	3	1	2	2	4	3	0	0	0	0		1	2	50	1.55	20.8117	2	3	4	2	2	2	3	40	0	3	2	1	2	4	2	1	2	1	1	1	1	1	1	2	1	1	1	1	2	1	5
4307	19	3	1	1	1	2	4	3	1	0	0	0		0		54	1.6	21.0937	2	1	4	2	7	2	3	56.6667	1	3	4	3	4	4	4	1	1	1	1	2	3	2	1	3	3	1	1	1	2	2	4
4323	19	3	1	1	1	2	4	3	0	0	0	0		0			1.63			2	1	2	1	1	2	10	0	1	1	1	2		2	1		1	1	1	1	1	1	1	1	1	1	1	1	1	1
4331	19	3	1	1	1	2	4	3	0	0	0	0		0		35	1.65	12.8558	1		3	1	1	1	1	10	0	1	1	2	4	3	1	1	1	1	1	1	1	1	1	3	3	3	1	1	1	3	3
4397	19	3	1	1	3	2	5	2	0	1	0	0		0			1.62			2	1	1	1	2	3	16.6667	0	1	1	1	3	2	1	1	1	2	1	1	2	1	3	3	3	2	3	1	2	1	3
4425	19	3	1	1	2	2	4	3	0	0	0	0		0		60	1.69	21.0077	2		4	2	2	1	4	38.3333	0	2	4	1	6	1	1	1	1		1	2	2	2	1	3	3	1	2	1	1	1	1
4426	19	3	1	1	2	2	4	2	0	0	0	0		0		52	1.65	19.1001	2		4	4	7	3	4	78.3333	1	3	3	2	6	4	4	1	5	5	6	2	5	2	5	5	4	1	5	6	6	5	6
4429	19	3	1	1	2	2	5	3	0	1	0	0		0		62	1.7	21.4533	2		3	1	3	3	2	35	0	6	1	1	2	3	1	1	1	2	1	1	2	3	1	2	1	1	1	1	1	1	2
4430	19	3	1	1	2	2	4	3	1	0	0	0		0		55	1.6	21.4844	2	2	4	3	1	1	3	35	0	1	1	1	3	2	1	1	1	1	1	1	2		1	2	3	1	1	1	1	1	1
4439	19	3	1	1	2	2	4	3	1	0	0	0		0		63	1.64	23.4236	2		1	2	1	1	2	10	0	1	2	1	2	1	1	2	1	1	1	1	1	1	2	1	1	1	1	1	2	1	1
4441	19	3	1	1		2	4	3	1	0	1	1	2	0			1.6			2	3	1	1	1	1	10	0	3	1	1	3	4	1	3	1	1	1	1	3	1	1	5	1	1	1	1	4	1	1
4445	19	3	1	1	2	2	4	3	0	0	0	0		0		52	1.75	16.9796	2		2	1	1	2	1	11.6667	0	2	2	1	2	3	2	1	1	1	1	1	2	2	1	2	1	1	1	1	1	1	4
4455	19	3	1	1	1	2	4	2	0	0	0	0		0		50	1.55	20.8117	2		2	2	1	1	3	20	0	1	1	3	1	1	1	1	1	1	1	3	1	1	1	1	1	1	1	1	1	1	1
4460	19	3	1	1	1	2	4	3	1	0	0	0		0		51	1.64	18.9619	2		2	1	1	1	1	5	0	2	2	1	1	2	1	1	1	1	1	1	3	1	1	1	1	1	1	1	2	1	1
4516	19	3	1	1	2	1	4	3	0	0	0	0		0		50	1.6	19.5312	2	1	2	5	1	3	3	48.3333	0	3	1	1	6	1	1	1	1	1	1	1	1	1	1	2	1	1	1	1	1	1	1
4547	19	3	1	1	2	3	5	2	0	0	0	1	2	1	2					1	4	5	1	2	3	51.6667	0	3	3	1	6	4	3	4	1	2	1	1	1	1	1	6	1	1	1	2	1	2	6
153	20	1	1	1	1	2	5	3	0	0	2	0		0		95	1.62	36.1988	4	3	2	2	7	3	4	58.3333	1	6	6	3	6	6	1	6	1	5	6	6	6	6	6	6	6	6	6	6	6	6	6
160	20	1	3	1	4	2	4	3	0	1	1	0		0		55	1.66	19.9594	2	3	5	5	7	3	4	88.3333	1	4	4	1	4	4	5	2	1	1	1	1	3	4	4	4	1	5	2	1	1	6	6
208	20	1	3	1	3	3	4	3	0	0	0	0		0		44	1.54	18.5529	2	3	1	1	1	2	1	6.66667	0	2	1	1	1	2	1	1	1	1	1	1	2	1	1	1	1	1	1	1	2	1	1
219	20	1	1	3	1	3	3	3	0	0	0	0		0		61	1.69	21.3578	2	3	2	3	4	1	2	30	0	4	3	1	6	5	5	1	1	3	3	2	3	1	1	2	3	3	1	2	2	3	6
252	20	1	2	2	4	3	3	2	1	0	0	0		0		55	1.62	20.9572	2	4	4	2	7	3	3	63.3333	1	3	4	6	4	6	6	1	1	5	5	2	3	2	2	4	1	3	1	3	3	4	5
309	20	1	3	1	4	1	3	4	0	0	1	0		0		43	1.64	15.9875	1	2	1	1	1	2	1	6.66667	0	3	1	1	1	1	1	1	1	1	1	1	3	1	1	1	1	1	1	1	1	1	1
366	20	1	1	2	3	3	2	2	1	0	0	0		0		56	1.6	21.875	2	4	2	1	2	1	3	18.3333	0	2	2	3	2	2	2	1	1	1	1	1	2	2	1	2	2	3	1	1	1	2	6
398	20	1	1	3	1	1	2	2	1	0	0	0		0		66	1.72	22.3094	2	2	2	2	7	2	3	46.6667	0	3	4	1	4	3	6	1	1	3	1	3	3	1	3	3	1	5	1	3	3	3	3
423	20	1	1	3	1	3	2	2	0	0	1	0		0		73	1.7	25.2595	3	3	1	1	1	1	1	0	0	2	3	1	1	1	2	1	1	1	1	1	1	1	1	1	1	1	1	1	2	2	2
462	20	1	1	2	4	1	4	3	0	1	0	0		0		50	1.55	20.8117	2	4	3	2	2	1	3	28.3333	0	1	1	1	2	1		1	1	1	1	1	1	2	1	1	1	1	2	1	2	1	1
479	20	1	3	3	4	3	4	3	1	0	0	0		1	3	54	1.57	21.9076	2	4	3	2	1	1	2	20	0	5	3	1	2	1	1	1	1	1	1	1	2	1	1	3	1	1	1	1	1	2	3
589	20	1	1	3	3	3	4	3	0	1	0	0		0		55	1.6	21.4844	2	2	2	2	3	1	2	21.6667	0	1	2	1	4		3	1	2	1	1	2	2	1	3		1	2	1	1	1	2	1
597	20	1	1	3	3	2	3	2	1	1	0	0		0		60	1.68	21.2585	2	3	3	2	1	1	2	20	0	2	2	3	3	3	3	1	1	1	2	1	2	1	1	2	1	2	1	1	2	1	2
607	20	1	3	3	4	1	4	3	1	0	1	0		0		54	1.68	19.1327	2	4	3	3	1	1	3	30	0	1	1	1	2	2	3	1	1	1	1	1	1	1	2	2	1	3	1	1	1	1	1
617	20	1	3	3	4	3	4	3	0	0	1	0		0		48	1.68	17.0068	1	4	2	3	7	2	1	41.6667	0	1	3	1	4	5	5	1	1	2	2	1	3	1	1	3	1	1	1	1	3	3	6
862	20	1	3	3	3	1	4	3	1	0	0	0		0		45	1.62	17.1468	1	4	3	1	1	1	1	10	0	3	1	1	1	2	1	1	1	1	1	1	2	1	1	2	1	1	1	1	2	1	1
1236	20	1	3	2	4	3	3	3	0	0	0	0		1	3	69	1.68	24.4473	2	3	4	2	2	2	2	35	0	4	3	3	2	4	3	1	1	1	3	1	2	1	1	2	1	3	1	1	1	3	3
1246	20	1	1	2	3	2	4	3	0	1	0	0		0		70	1.8	21.6049	2	3	2	4	7	1	3	50	0	6	6	1	4	5	5	1	1	3	1	1	3	3	4	4	1	5	1	1	2	5	6
1262	20	1	1	3	3	2	5	3	0	0	0	0		0		65	1.65	23.8751	2	2	3	3	1	2	3	36.6667	0	2	4	5	6	4	5	1	1	1	1	1	2	1	3	4	1	3	1	3	1	3	2
1270	20	1	1	3	3	2	4	4	0	1	1	2	2	0		60	1.62	22.8624	2	2	4	5	6	2	5	78.3333	1	3	6	3	6			3	2	6	2	4	3	3	3	3	3	3	3	3	3	3	3
1369	20	1	1	2	3	3	4	3	0	1	0	0		0		53	1.65	19.4674	2	2	3	4	1	2	2	36.6667	0	3	2	3	6	6	6	1	1	1	1	2	2	1	2	2	1	2	1	1	1	1	1
1381	20	1	1	2	2	2	4	3	0	0	0	0		0		66	1.67	23.6652	2	3	1	1	1	1	2	5	0	3	1	1	1	1	1	1	1	1	1	1	1	1	1	1	1	1	1	1	1	1	1
1399	20	1	1	2	2	2	4	3	0	0	0	0		0		65	1.6	25.3906	3	3	1	1	1	1	1	0	0	1	1	1	1	3	1	1	1	1	1	1	1	1	1	1	1	1	1	1	1	1	1
1455	20	1	1	2	2	2	4	4	1	1	0	0		0		55	1.6	21.4844	2	3	2	1	1	2	3	21.6667	0	3	3	3	4	1	1	1	1	1	1	1	1	1	1	1	1	1	1	1	1	3	1
1457	20	1	1	2	2	2	5	3	0	1	0	0		0		57	1.6	22.2656	2	3	3	3	7	2	3	56.6667	1	1	4	6	5	5	5	5	2	4	1	1	1	1	3	6	1	5	1	3	3		1
1839	20	1	2	3	4	1	3	2	2	0	0	0		0		57	1.67	20.4382	2	4	3	4	1	1	3	35	0	5	5	1	6	6	4	2	1	1	1	1	4	1	2	3	4	5	1	1	3	5	6
1865	20	1	2	1	3	2	5	3	0	0	0	0		1	3	52	1.58	20.83	2	3	1	2	1	1	1	5	0	1	2	1	3	2	2	1	1	1	1	1	1	1	1	1	1	1	1	1	1	1	2
1965	20	1	1	1	1	3	4	3	0	0	0	0		0		68	1.65	24.977	2	3	4	5	3	2	4	63.3333	1	4	5	5	5	5	5	3	1	1	1	1	5	1	1	3	1	6	1	1	1	5	5
182	20	1	3	1	3	3	2	4	1	1	0	0		0		65	1.69	22.7583	2	3	4	4	2	3	4	61.6667	1	3	6	6	6	5	6	3	1	6	1	1	6	1	5	5	6	6	1	1	4	6	4
244	20	1	1	3	1	2	4	3	0	1	0	0		0		53	1.63	19.9481	2	3	3	3	4	2	3	46.6667	0	3	5	4	5	5	5	2	2	2	4	2	3	1	3	5	5	3	1	3	2	4	6
390	20	1	1	2	3	2	4	3	0	0	0	1	2	0		62	1.53	26.4855	3	2	5	4	7	3	3	78.3333	1	6	6	5	6	4	6	4	1	3	1	3	4	3	2	5	1	6	3	1	3	6	6
1313	20	1	2	1	4	2	3	3	0	0	0	0		0		52	1.52	22.5069	2	4	1	2	3	1	2	16.6667	0	2	2	1	1	2	2	1	1	1	1	1	1	1	1	1	1	1	1	1	1	1	1
1451	20	1	1	2	2	2	3	3	0	0	0	0		1	1	51	1.63	19.1953	2	3	3	1	1	1	1	10	0	1	1	1	1	1	1	1	1	1	1	1	1	1	1	2	1	1	1	1	1	1	1
583	20	1	3	3	3	3	4	4	1	0	1	0		0		58	1.65	21.3039	2	3	2	4	3	2	2	38.3333	0	3	2	1	3	3	2	1	1	1	1	3	1	1	2	2	1	2	1	1	1	2	3
1261	20	1	1	3	3	2	4	3	1	1	1	0		0		57	1.68	20.1956	2	2	2	2	1	2	3	26.6667	0	3	1	1	4	3	1	1	1	1	1	2	3	2	3	2	1	2	1	1	1	1	2
1295	20	1	2	1	4	2	3	3	0	0	0	0		0		60	1.71	20.5191	2	4	2	1	1	2	1	11.6667	0	3	1	1	1	2	1	1	1	1	1	1	2	1	1	1	2	2	1	1	2	1	1
308	20	1	3	1	4	3	3	2	1	0	0	0		0		52	1.7	17.9931	1	3	2	1	1	1	1	5	0	1	1	1	1	3	1	1	1	1	1	1	1	1	1	2	1	1	1	1	3	1	1
341	20	1	1	3	1	2	2	3	0	1	0	0		0		84	1.75	27.4286	3	3	1	1	2	1	2	8.33333	0	2	2	4	3	1	3	1	1	1	3	1	1	1	1	2	1	3	1	1	1	4	2
399	20	1	1	3	1	2	2	2	2	0	0	0		0		54	1.6	21.0937	2	3	3	3	7	1	5	60	1	3	5	6	4	2	2	3	1	5	1	1	6	1	6	6	6	2	2	2	6	6	2
896	20	1	3	2	3	3	4	3	1	1	0	0		0		51	1.58	20.4294	2	3	3	2	1	1	2	20	0	1	4	1	4	4	2	1	1	1	2	1	2	1	2	1	1	1	1	1	2	2	1
1212	20	1	3	2	4	2	2	2	1	0	1	0		0		61	1.7	21.1073	2	4	4	1	3	1	3	31.6667	0	2	3	5	3	5	2	1	1	2	3	1	3	1	3	3	2	1	1	1	3	2	4
1347	20	1	1	3	3	2	3	3	0	1	0	0		0		67	1.65	24.6097	2	3	1	2	7	1	2	30	0	1	1	3	2	2	2	1	1	1	1	1	1	1	1	1	1	2	1	1	1	2	1
1427	20	1	1	2	2	2	4	4	1	0	1	0		0		52	1.58	20.83	2	3	2	3	1	1	3	25	0	3	2	6	5	2	1	5	5	5	5	1	3	1	2	3	3	1	1	1	2	3	3
1198	20	1	1	2	1	3	4	2	1	0	1	0		0		59	1.6	23.0469	2	3	2	2	7	1	1	30	0	1	4	5	3	2	3	1	1	1	1	1	2	1	1	1	1	3	1	1	1	4	1
245	20	1	1	3	1	2	3	3	1	0	0	0		0		52	1.6	20.3125	2	4	3	3	1	2	3	36.6667	0	4	6	6	6	6	6	6	1	5	4	2	3		6	4		6	6	5	3		6
297	20	1	1	4	1	3	3	3	1	1	0	1	2	0		60	1.67	21.5139	2	3	5	4	7	2	4	76.6667	1	6	6	6	6	4	6	4	1	5	3	3	6	6	6	5	6	5	3	3	5	5	6
396	20	1	1	3	1	2	3	3	0	0	1	0		0		47.5	1.58	19.0274	2	3	1	1	1	1	1	0	0	3	1	2	2	2	2	2	1	1	1	1	1	1	1	1	1	1	1	1	1	1	1
1218	20	1	1	2	1	3	4	3	0	0	1	0		0		63	1.62	24.0055	2	2	2	4	7	2	4	61.6667	1	5	6	5	6	6	6	1	1	2	1	1	2	1	2	3	1	4	1	1	2	6	2
1259	20	1	1	3	3	2	4	3	1	1	1	0		0		54	1.62	20.5761	2	2	1	1	1	1	1	0	0	3	1	1	1	3	1	1	1	1	1	1	1	1	1	1	1	1	1	1	1	1	1
230	20	1	1	2	1	3	5	3	0	0	0	0		0		60	1.57	24.3418	2	3	2	3	1	3	3	38.3333	0	4	4	4	3	4	1	1	3	3	3	1	1	2	1	4	4	4	4	1	1	4	1
113	20	1	2	4	3	2	4	3	2	0	1	0		2	3	61	1.66	22.1367	2	3	3	5	7	3	5	83.3333	1	6	6	6	6	6	6	3	1	5	5	4	4	1	6	4	1	6	1	6	6	6	6
1180	20	1	1	3	2	3	5	4	0	0	0	0		0		50	1.68	17.7154	1	2	2	1	1	1	1	5	0	1	1	1	2	2	1	1	2	1	1	1	1	1	1	1	1	1	1	1	1	1	1
450	20	1	1	2	1	3	4	4	0	0	0	0		0		65	1.8	20.0617	2	3	4	2	3	2	4	48.3333	0	1	3	4	2	4	3	1	1	2	1	1	2	1	3	4	2	1	1	1	2	1	6
1390	20	1	1	2	2	3	3	4	0	0	1	0		0		58	1.73	19.3792	2	3	3	1	1	3	1	23.3333	0	2	1	1	1	3	1	1	1	1	1	1	3	1	1	1	2	1	1	1	2	1	1
1992	20	1	2	2	4	1	4	3	1	0	0	0		0		61.5	1.7	21.2803	2	3	2	2	1	2	2	21.6667	0	1	2	1	3	4	3	1	1	1	1	1	2	1	1	2	1	1	1	1	1	1	1
250	20	1	1	3	1	2	3	3	1	1	0	0		0		59	1.73	19.7133	2	3	3	2	2	2	1	25	0	4	2	2	3	4	3	1	1	1	1	2	3	1	2	1	1	3	1	1	1	3	2
339	20	1	1	2	3	2	4	3	1	0	0	0		0		41	1.57	16.6335	1	3	2	2	1	1	2	15	0	1	1	2	2	2	1	1	1	1	1	1	2	1	1	2	1	2	1	1	2	1	1
397	20	1	1	3	1	2	2	3	2	1	1	0		0			1.69			3	1	3	2	1	4	28.3333	0	6	6	6	6	3	6	1	1	1	6	1	3	1	6	6	6	6	1	6	6	3	3
858	20	1	1	1	3	3	2	2	1	0	0	1	2	2	2	61	1.6	23.8281	2	4	3	4	7	2	4	66.6667	1	6	6	6	6	6	4	3	3	3	6	3	4	4	3	3	6	6	2	2	4	6	6
1224	20	1	3	2	4	2	4	3	1	0	1	0		0		63	1.65	23.1405	2	4	3	3	1	3	3	43.3333	0	4	3	2	3	3	3	1	1	2	1	1	2	1	3	3	3	3	1	1	2	2	3
1226	20	1	3	2	4	3	3	2	1	0	0	0		0		55	1.61	21.2183	2	3	2	3	1	2	3	31.6667	0	2	3	1	2	2	3	1	1	2	2	2	3	2	3	3	2	2	1	2	2	2	4
1290	20	1	1	2	3	3	4	3	1	0	0	0		0		58	1.72	19.6052	2	3	2	2	1	2	1	16.6667	0	3	3	1	1	2	1	1	1	1	1	1	2	1	1	1	1	2	1	1	1	1	2
1380	20	1	1	2	3	2	5	3	0	1	1	0		0		57	1.64	21.1927	2	3	2	2	3	2	3	33.3333	0	3	3	1	3	3	2	1	1	1	1	1	3	1	3	3	1	2	1	1	1	3	3
1227	20	1	3	2	4	2	2	3	1	0	0	0		0		64	1.65	23.5078	2	4	4	4	7	2	5	76.6667	1	6	6	4	6	5	3	3	2	4	2	2	5	2	5	6	3	4	2	3	4	6	3
1418	20	1	3	2	4	3	3	2	2	0	0	0		0		54	1.58	21.6311	2	3	2	2	3	1	2	21.6667	0	2	3	2	3	4	2	1	1	2	2	1	2	2	1	4	1	3	2	1	3	2	3
1421	20	1	3	2	4	3	4	3	0	0	0	0		0		60	1.67	21.5139	2	3	2	1	1	1	2	10	0	4	3	3	3	5	2	1	2	1	1	2	3	2	2	3	2	3	1	1	2	3	3
233	20	1	1	3	1	3	4	4	0	1	0	0		0		57	1.57	23.1247	2	4	2	3	1	2	3	31.6667	0	3	2	5	3	3	2	1	1	1	3	1	1	1	1	4	1	1	1	2	1	3	1
1241	20	1	3	2	4	3	4	3	0	0	0	0		0		50	1.57	20.2848	2	4	3	4	6	2	3	58.3333	1	5	5	1	6	5	4	3	5	3	4	5	3	3	4	5	2	3	4	2	3		4
358	20	1	3	1	4	3	3	2	1	0	1	0		0		52	1.65	19.1001	2	3	2	3	1	3	2	33.3333	0	2	1	1	4	6	2	1	1		1	2	3	3	1	3	1	2	2	1	1	1	2
1397	20	1	1	2	2	2	4	3	0	0	1	0		1	3	50	1.62	19.052	2	3	3	1	1	3	1	23.3333	0	3	1	1	1	3	1	3	1	1	1	1	3	2	1	2	1	1	2	1	3	1	1
1979	20	1	2	2	4	3	4	2	1	0	1	0		0		70	1.7	24.2215	2	3	5	4	7	3	5	88.3333	1	6	6	2	6	6	6	6	2	6	2	5	6	6	6	6	6	6	2	5	6	6	6
854	20	1	1	1	2	2	5	4	0	1	1	0		0		76	1.75	24.8163	2	1	4	1	2	1	5	38.3333	0	4	6	6	6	6	6	2	1	6	3	3	6	3	5	3	6	5	1	1	2	3	6
1396	20	1	1	2	2	2	3	3	0	0	0	0		0		58	1.72	19.6052	2	3	1	1	1	2	1	6.66667	0	4	2	1	1	5	6	1	1	1	1	1	2	1	1	1	1	1	1	1	1	1	1
138	20	1	1	1	1	3	4	3	1	0	0	0		0		88	1.71	30.0947	4	4	3	2	2	2	4	40	0	4	5	6	6	6	4	2	5	6	5	2	6	3	5	5	4	4	1	2	3	4	4
1964	20	1	1	1	1	3	3	3	0	0	0	0		0		54	1.68	19.1327	2	2	3	3	1	2	3	36.6667	0	5	3	1	3	4	1	1	1	2	1	1	3	1	3	3	2	2	1	1	2	1	3
480	20	1	3	3	4	3	3	2	1	0	0	0		0		49	1.57	19.8791	2	4	2	1	1	1	2	10	0	5	2	3	3	5	2	1	1	2	3	1	4	1	3	4	1	1	1	1	5	1	1
1450	20	1	1	2	2	3	4	3	0	0	1	1	2	0		66	1.68	23.3844	2	3	3	2	3	1	4	36.6667	0	5	4	2	4	5	3	1	1	3	1	2	3	1	2	3	1	3	1	3	2	3	2
469	20	1	1	3	1	1	3	3	1	0	0	0		0		53	1.6	20.7031	2	4	1	1	1	2	1	6.66667	0	5	4	1	1	3	2	1	1	1	1	1	5	3	1	5	1	1	1	1	5	1	1
608	20	1	3	3	4	1	4	3	0	0	0	0		0		50	1.53	21.3593	2	3	2	3	1	1	2	20	0	2	2	3	3	3	2	1	1	1	1	2	1	1	1	2	2	2	1	1	1	1	1
1175	20	1	1	3	3	2	5	3	0	1	0	0		0		62	1.72	20.9573	2	2	3	3	2	1	3	33.3333	0	2	2	1	3	3	2	1	1	1	1	1	2	1	1	2	1	1	1	1	1	1	2
603	20	1	3	3	4	1	2	3	1	0	0	0		0		44	1.55	18.3143	1	3	1	2	1	1	2	10	0	3	5	4	5	5	3	1	1	2	3	2	3	1	2	6	2	2	1	1	2	4	3
1273	20	1	1	3	3	2	5	3	0	1	1	1	1	0		70	1.68	24.8016	2	2	3	3	3	2	4	48.3333	0	4	3	4	5	4	2	2	1	2	4	2	3	2	4	5	2	4	1	2	2	4	3
1834	20	1	2	3	4	3	3	3	0	0	1	0		1	1	44	1.55	18.3143	1	4	2	3	1	1	2	20	0	1	1	1	3	5	4	1	1	1	2	1	2	1	1	2	1	1	1	1	1	1	6
360	20	1	3	1	4	1	5	2	0	0	0	0		1	3	60	1.64	22.3081	2	4	5	3	7	3	3	73.3333	1	5	3	1	6	6	5	1	1	2	1	2	3	3	3	2	1	3	1	2	2	3	5
474	20	1	3	3	4	2	4	2	1	0	1	1	2	0		66	1.6	25.7812	3	3	3	2	2	2	3	35	0	6	5	4	4	6	4	1	1	3	1	2	2	1	1	2	4	3	1	2	3	5	1
1191	20	1	1	3	3	2	4	3	0	1	0	0		0		63	1.67	22.5896	2	2	2	1	1	1	2	10	0	1	1	1	3	3	2	1	1	2	1	1	2	1	1	1	1	1	1	1	2	1	2
1470	20	1	1	2	3	2	4	2	1	1	1	0		0		52	1.64	19.3337	2	2	2	1	1	1	1	5	0	1	1	1	1	2	1	1	1	1	1	1	1	1	1	1	1	1	1	1	1	1	1
256	20	1	1	4	1	3	3	3	1	1	0	0		0		47	1.56	19.313	2	3	3	3	4	1	3	40	0	4	5	1	6	6	6	1	1	2	1	3	3	1	4	4	1	6	1	1	1	3	6
1467	20	1	1	2	3	2	5	2	1	1	0	0		0		100.5	1.62	38.2945	4	3	2	1	2	1	3	18.3333	0	3	3	3	2	1	2	1	1	2	2	1	2	1	1	3	3	3	1	1	3	3	1
1240	20	1	3	2	4	3	3	2	0	0	0	0		0		55	1.58	22.0317	2	3	2	3	1	1	2	20	0	5	2	1	2	3	1	1	1	1	1	1	1	1	1	1	1	1	1	1	1	1	1
392	20	1	1	2	3	2	2	3	1	1	0	0		0		61	1.67	21.8724	2	2	3	3	1	2	2	31.6667	0	3	3	1	3	3	3	1	1	2	1	1	3	1	3	2	2	1	1	1	2	1	4
412	20	1	1	3	1	2	4	3	0	1	0	1	2	0		62	1.63	23.3355	2	4	2	4	7	1	3	50	0	4	6	1	5	6	5	2	1	3	2	1	3	1	3	2	4	3	1	1	1	5	6
1268	20	1	1	3	3	2	2	2	0	1	1	0		0		52	1.67	18.6453	2	2	4	1	1	2	1	21.6667	0	1	3	1	1	4	2	3	1	1	1	1	5	2	1	4	1	2	1	1	3	1	1
354	20	1	3	1	4	3	3	3	0	0	0	0		0		65	1.57	26.3702	3	3	3	5	6	3	4	75	1	4	6	6	6	5	6	1	3	3	6	4	6	1	4	5	6	6	1	6	4	5	3
865	20	1	3	2	3	3	4	3	1	0	0	0		0		63	1.71	21.5451	2	3	4	2	2	1	4	38.3333	0	2	1	1	3	5	2	1	1	2	1	1	2	1	3	4	2	2	1	1	2	2	2
1300	20	1	2	1	4		4	3	1	0	0	0		0		57.5	1.68	20.3727	2	3	4	3	6	2	3	58.3333	1	3	5	1	5		3	1	1	2	1	1	2	1	3	5	1	3	1	1	2	3	1
574	20	1	3	2	3	1	5	3	0	0	0	0		0		50	1.6	19.5312	2	2	1	2	1	1	2	10	0	2	2	2	2	5	3	2	3	2	2	2	2	2	2	2	2	2	2	2	2	1	3
634	20	1	3	3	4	1	3	2	1	0	0	0		0		63	1.66	22.8625	2	2	2	4	7	2	3	56.6667	1	3	2	1	4	3	3	1	1	2	2	1	2	1	2	2	1	4	1	1	2	4	6
1322	20	1	2	3	3	2	4	3	2	0	1	1	3	1	3	65	1.65	23.8751	2	3	5	5	7	4	5	100	1	6	6	6	6	6	6	6	6	6	6	6	6	6	6	6	6	6	6	6	6	6	1
178	20	1	3	1	4	3	3	3	0	0	2	0		0		75	1.6	29.2969	3	4	3	3	3	3	5	60	1	3	4	4	6	6	6	6	2	1	4	1	4	1	6	6		5	1	6	6	6	2
1197	20	1	1	2	1	3	3	3	1	1	0	0		0		58	1.65	21.3039	2	4	2	2	2	2	3	30	0	3	4	1	6	5	3	2	1	2	2	1	4	2	2	4	2	3	1	1	2	2	3
1382	20	1	1	2	2	2	4	3	0	1	0	0		0		83	1.73	27.7323	3	3	4	3	2	2	5	55	1	3	4	5	4	5	3	2	6	3	4	3	5	4	3	6	5	4	2	5	5	6	2
1389	20	1	1	1	2	2	2	3	0	0	0	0		0		65	1.68	23.03	2	2	2	3	1	2	3	31.6667	0	3	2	1	5	3	2	2	1	2	2	2	2	1	2	5	2	2	2	2	2	2	4
1520	20	1	2	4	4	3	2	3	1	0	0	0		0		53	1.56	21.7784	2	2	4	3	3	2	4	53.3333	1	6	5	6	5	3	6	1	1	3	1	2	3	2	3	3	3	3	1	2	2	3	5
1211	20	1	1	2	1	2	3	3	1	0	0	0		0		70	1.75	22.8571	2	4	4	3	2	3	3	51.6667	0	4	5	1	6	2	3	1	1	3	1	1	5	1	3	4	5	3	2	1	3	4	6
413	20	1	1	3	4	3	3	2	1	0	0	0		0		75	1.6	29.2969	3	2	3	2	7	1	4	50	0	6	6	6	4	6	2	2	3	3	5	4	2	2	2	3	4	6	1	3	3	6	3
872	20	1	3	2	3	3	3	3	0	0	1	0		0		60	1.67	21.5139	2	3	5	5	6	2	5	83.3333	1	3	5	2	5	5	5	5	5	6	4	4	4	4	5	5	5	5	3	4	4	4	5
1419	20	1	3	2	4	2	3	3	2	0	2	0		0		59	1.68	20.9042	2	3	4	5	7	3	4	83.3333	1	4	6	4	6	6	6	3	1	3	1	3	3	2	3	4	5	6	1	2	2	6	6
912	20	1	1	1	2	3	4	4	0	0	0	0		0		51	1.54	21.5045	2	3	3	5	1	2	2	41.6667	0	3	3	3	6	4	1	1	2	1	5	2	2	2	1	2	2	6	1	1	2	2	5
887	20	1	1	1	2	2	4	2	0	1	1	0		0		48	1.53	20.5049	2	2	1	1	1	1	1	0	0	2	1	1	1	3	1	1	2	1	1	1	3	1	1	1	1	1	1	1	2	1	1
1251	20	1	1	2	1	3	4	2	1	0	1	0		0		56	1.74	18.4965	2	3	4	4	6	2	5	73.3333	1	2	6	3	6	6	6	6	6	6	6	6	6	6	6	5	1	5	2	6	6	6	6
613	20	1	3	3	4	3	4	3	1	0	1	0		0		53	1.56	21.7784	2	3	3	4	5	2	4	60	1	3	4	5	6	4	3	1	1	3	2	2	3	1	3	3	3	4	1	2	2	4	2
873	20	1	3	2	4	2	3	2	1	0	0	0		1	3	45	1.65	16.5289	1	3	2	1	1	1	1	5	0	1	1	2	1	4	2	2	1	1	2	1	4	1	1	1	1	1	1	1	3	2	1
147	20	1	1	1	1	3	4	3	0	0	0	0		0		63.5	1.64	23.6095	2	4	1	1	1	2	1	6.66667	0	3	2	1	1	5	2	1	1	1	1	1	3	1	1	1	1	1	1	1	1	1	3
154	20	1	1	1	1	2	4	3	1	1	0	0		0		58	1.58	23.2335	2	3	3	4	4	3	4	63.3333	1	3	3	1	2	2	5	2	1	2	1	2	3	1	2	3	3	5	2	1	2	5	3
395	20	1	1	3	1	1	2	2	2	0	0	0		0		65	1.78	20.5151	2	4	1	2	4	2	2	26.6667	0	1	2	1	2	2	3	1	1	1	1	1	2	1	1	1	1	1	1	1	2	2	5
440	20	1	1	2	4	1	2	2	1	0	1	0		0		52	1.58	20.83	2	2	3	3	5	2	4	55	1	3	4	2	5	5	3	3	1	4	3	3	4	2	4	4	3	4	1	2	3	4	3
214	20	1	1	3	1	3	2	2	2	0	1	0		0		53	1.73	17.7086	1	4	4	4	1	2	3	46.6667	0	3	2	2	5	3	4	1	1	2	2	3	3	2	2	3	2	3	2	2	4	2	4
1407	20	1	3	2	4	2	5	3	0	0	0	0		0		54	1.58	21.6311	2	2	2	3	1	1	2	20	0	3	3	3	3	3	3	2	2	2	3	1	2	1	1	2	1	1	1	1	2	2	1
459	20	1	1	2	3	3	4	3	1	1	0	0		0		56	1.58	22.4323	2	3	3	2	1	1	3	25	0	4	3	1	5	5	6	2	1	4	1	1	5	2	5	3	3	2	1	2	3	3	5
340	20	1	1	3	1	3	2	3	1	0	0	0		0		55	1.6	21.4844	2	4	1	1	1	2	2	11.6667	0	1	1	1	2	1	1	1	1	1	1	1	1	1	1	1	1	1	1	1	1	1	1
1417	20	1	3	2	4	3	3	3	0	0	0	0		0		66	1.64	24.539	2	3	3	4	5	2	4	60	1	4	3	1	6	4	5	1	1	4	2	1	5	2	4	6	5	4	2	3	5	2	5
142	20	1	1	1	1	3	5	2	2	0	1	0		1	2	62	1.64	23.0518	2	3	1	3	2	3	3	36.6667	0	3	3	5	5	5	2	2	1	1	1	2	3	1	3	5	5	3	1	2	3	3	1
814	20	1	1	1	2	3	5	3	1	0	0	0		0		50	1.57	20.2848	2	3	2	1	1	2	1	11.6667	0	5	1	1	3	3	1	1	1	1	1	1	3	1	1	3	1	1	1	1	3	1	1
626	20	1	3	3	4	2	3	3	1	0	1	0		0		56	1.63	21.0772	2	3	1	2	4	1	3	25	0	3	3	5	5	5	2	1	1	2	1	1	3	2	1	2	1	2	1	2	2	3	1
1184	20	1	1	3	2	2	3	3	0	0	0	0		0		54	1.55	22.4766	2	2	2	3	1	3	4	43.3333	0	3	3	3	3	3	3	1	2	3	2	2	2	2	3	3	4	3	1	1	2	2	2
1523	20	1	2	3	3	2	3	2	1	0	0	0		1	3	55	1.55	22.8928	2	3	4	4	3	1	4	51.6667	0	5	4	2	4	6	5	1	5	4	2	4	4	2	5	3	5	4	1	1	2	3	6
890	20	1	1	1	2	2	4	3	0	0	0	1	2	0		84	1.8	25.9259	3	3	3	4	2	2	3	45	0	4	3	5	6	6	6	5	5	4	4	4	5	2	4	3	6		2	4	3	2	5
307	20	1	3	1	4	3	2	3	2	0	0	0		0		66	1.6	25.7812	3	3	4	4	1	3	4	58.3333	1	4	4	6	6	3	6	4	5	6	6	4	6	4	6	6	6		6	6	6	3	6
1434	20	1	1	2	3	2	5	4	1	1	0	0		0		62	1.75	20.2449	2	3	2	1	1	1	3	15	0	1	2	1	2	3	1	1	1	1	1	1	1	1	1	3	1	1	1	1	3	1	1
217	20	1	1	3	1	3	2	2	2	0	1	0		0		60	1.7	20.7612	2	3	3	3	1	2	3	36.6667	0	4	3	1	5	4	4	3	3	4	1	1	4	2	3	5	5	3	1	1	4	1	4
1348	20	1	1	3	3	3	4	3	1	1	0	0		0		53	1.68	18.7783	2	3	1	1	1	1	1	0	0	2	1	1	1	1	1	1	1	1	1	1	1	1	1	2	1	1	1	1	1	1	1
173	20	1	1	2	3	3	2	2	0	1	0	0		1	1	50	1.62	19.052	2	4	1	1	1	2	2	11.6667	0	2	2	1	2	2	2	1	1	1	1	1	3	1	1	2	1	2	1	1	1	1	2
569	20	1	3	2	3	3	5	3	0	0	1	0		0		50.6	1.5	22.4889	2	3	1	1	1	1	3	10	0	1	1	1	1	1	3	1	2	2	2	1	2	1	1	4	1	1	1	2	1	1	1
1182	20	1	1	3	2	2	4	3	1	1	0	0		0		42	1.55	17.4818	1	3	1	1	1	1	1	0	0
1325	20	1	2	3	3	3	4	3	1	1	1	0		0		58	1.55	24.1415	2	4	3	3	2	1	3	33.3333	0	5	3	6	6	6	5	4	1	3	5	2	2	1	2	4	4	2	1	1	2	4	1
220	20	1	1	1	3	2	4	3	0	1	0	0		0		50	1.68	17.7154	1	3	2	1	1	1	2	10	0	1	1	1	1	1	3	1	1	1	1	1	4	1	1	1	1	1	1	1	1	1	1
385	20	1	1	2	3	2	4	3	1	1	0	0		0		63	1.58	25.2363	3	3	3	5	3	2	4	58.3333	1	4	4	5	6	6	5	1	3	3	3	2	5	1	3	4	6	3	1	2	3	5	4
439	20	1	1	2	4	3	3	3	1	1	1	0		0		60	1.63	22.5827	2	4	3	3	5	2	4	55	1	3	3	4	5	4	4	1	2	5	4	2	4	1	3	4	4	3	1	3	2	3	3
342	20	1	1	3	1	1	3	3	0	1	0	0		0		61	1.65	22.4059	2	3	2	3	3	2	3	38.3333	0	2	3	3	4	5	4	2	1	3	3	1	3	2	3	3	3	3	2	2	3	3	4
1225	20	1	3	2	4	2	3	3	1	0	1	0		0		66	1.53	28.1943	3	4	1	1	1	1	2	5	0	1	2	1	2	1	3	2	1	3	2	1	2	1	2	3	1	1	1	1	2	1	4
148	20	1	1	1	1	3	5	3	0	0	0	1	3	0		54	1.63	20.3244	2	3	4	1	1	3	1	28.3333	0	5	1	1	1	1	1	1	1	1	1	1	5	3	1	1	1	1	4	1	4	1	1
891	20	1	1	1	1	2	5	3	0	0	0	0		0		49	1.57	19.8791	2	4	3	4	4	1	3	45	0	4	4	4	6	5	4	1	1	5	5	2	1	1	4	3	3	2	1	1	1	4	1
310	20	1	3	1	4	3	4	2	1	1	1	0		0		64	1.7	22.1453	2	3	4	4	7	3	4	78.3333	1	3	5	6	3	5	6	5	2	4	2	1	4	1	3	4	2	5	3	1	4	5	6
470	20	1	1	3	3	3	2	1	1	0	0	0		0		73	1.73	24.3911	2	3	4	4	5	3	5	76.6667	1	6	6	1	6	3	5	2	2	3	2	3	4	3	4	4	2	4	4	5	5	4	4
303	20	1	3	1	4	1	3	3	1	0	0	0		0		59	1.6	23.0469	2	4	2	2	2	2	4	35	0	2	4	4	3	4	3	1	1	2	4	1	2	1	2	4	3	3	1	1	3	2	3
830	20	1	1	1	3	3	5	3	0	0	1	0		0		61.7	1.7	21.3495	2	3	3	4	5	3	4	66.6667	1	3	4	1	6		4	2	1	1	1	3	3	2	2	4	3	4	1	1	2	4	5
1281	20	1	1	1	1	3	3	2	2	0	0	0		0		58	1.63	21.83	2	4	3	2	3	2	4	43.3333	0	5	6	2	6	4	1	3	1	3	2	1	2	2	5	4	1	6	1	5	4	3	1
400	20	1	1	3	1	3	3	2	1	0	0	0		0		54	1.55	22.4766	2	3	3	3	3	2	3	43.3333	0	2	3	3	4	3	4	4	4		2	1	2	2	1	1	1	2	1	2	2	2	3
609	20	1	3	3	4	1	3	2	2	0	1	0		0		58	1.74	19.1571	2	4	3	5	1	2	4	51.6667	0	6	5	1	6	6	6	1	1	5	1	3	6	2	1	5	5	3	1	3	4	1	6
921	20	1	1	1	2	2	4	3	0	1	0	0		0		72	1.62	27.4348	3	3	2	4	1	1	4	35	0	4	4	2	5	5	5	2	1	2	1	2	4	2	3	5	5	4	3	2	3	1	4
429	20	1	1	3	4	3	4	3	0	1	1	0		0		64	1.68	22.6757	2	4	2	4	6	1	5	56.6667	1	5	6	2	6	6	6	3	1	3	1	3	4	1	4	5	6	6	1	5	5	5	6
1286	20	1	1	2	3	2	4	3	0	1	1	0		0		65	1.66	23.5883	2	2	3	2	1	2	4	36.6667	0	4	4	3	5	4	4	2	2	2	2	2	2	2	4	2	2	2	2	2	2	2	2
465	20	1	3	3	4	2	2	3	1	0	1	2	3	2	3	60	1.68	21.2585	2	4	5	5	7	3	5	93.3333	1	6	6	6	6	6	6	6	4	6	6	6	6	6	6	6	6	6	6	6	6	6	6
1330	20	1	1	3	3	2	5	3	0	0	0	0		0		63	1.67	22.5896	2	3	2	4	2	2	4	45	0	4	4	3	5	5	6	2	3	1	1	1	2	2	4	3	1	2	1	1	1	3	4
362	20	1	1	2	3	3	5	3	0	0	0	0		0		95	1.7	32.872	4	3	1	2	4	2	4	36.6667	0	2	2	3	6	5	4	1	3	5	4	3	3	3	2	3	3	3	1	3	3	3	3
628	20	1	3	3	4	3	3	3	1	0	0	0		0		59	1.73	19.7133	2	4	2	2	1	1	2	15	0	2	2	3	3	2	1	1	1	1	2	1	1	1	1	2	2	2	1	1	2	1	1
1194	20	1	1	2	1	3	4	3	1	1		0		0		60	1.7	20.7612	2	3	2	2	1	2	2	21.6667	0	1	2	1	3	3		1	1	1	1	1	2	1	1	4	1	2	1	1	1	1	1
1254	20	1	1	2	1	3	3	2	0	0	0			0		56	1.58	22.4323	2	4	3	3	2	2	2	35	0	4	3	5	5	4	4	1	1	2	2	2	3	2	3	3	1	2	1	2	2	2	4
1173	20	1	1	3	2	3	4	3	1	0	1	0		0		62	1.58	24.8358	2	3	3	5	5	2	4	65	1	6	6	5	6	6	6	3	3	5	5	2	6	1	2	4	1	4	4	4	5	3	2
604	20	1	3	3	4	2	3	2	1	0	1	0		0		60	1.63	22.5827	2	4	4	5	1	2	4	56.6667	1	6	4	1	4	4	4	2	1	1	3	1	5	3	4	3	1	6	1	2	2	3	6
619	20	1	3	3	4	3	3	3	0	0	1	0		0		45	1.58	18.026	1	4	1	1	2	2	1	10	0	1	2	1	1	1	1	2	1	1	1	1	1	1	1	4	1	1	1	1	4	1	1
1855	20	1	2	1	4	3	4	2	0	0	2	0		0		75	1.6	29.2969	3	4	4	4	4	3	5	73.3333	1	5	6	6	6	6	6	5	4	4	6	6	6	4	6	6	2		2	6	6	6	6
1316	20	1	2	2	4	2	4	2	0	0	0	0		0		63	1.74	20.8086	2	3	2	4	1	1	2	25	0	4	3	1	5	6	6	1	1	1	4	2	3	1	2	3	1	5	1	1	2	2	6
235	20	1	1	3	1	3	4	3	0	0	0	0		0		43	1.52	18.6115	2	3	2	3	2	1	4	33.3333	0	6	3	1	5	5	3	1	1	3	1	1	5	1	3	5	1	3	2	2	5	2	4
916	20	1	1	1	1	3	4	3	1	0	0	0		0		60	1.54	25.2994	3	4	4	4	6	2	5	73.3333	1	1	6	1	6	6	6	5	5	6	1	2	4	3	4	4	5	5	1	4	3	6	6
1189	20	1	1	3	2	1	4	2	0	1	1	0		0		54				4	2	1	1	2	1	11.6667	0	2	2	2	1	2	2	2	1	1	2	2	1	2	1	2	2	1	1	1	1	2	2
1239	20	1	3	2	4	3	2	3	1	0	1	0		0		57	1.65	20.9366	2	4	2	2	4	1	2	25	0	2	3	1	3	3	1	1	1	1	1	1	3	1	2	3	2	3	2	1	2	2	4
1255	20	1	1	2	1	2	2	3	1	0	2	0		1	3	59	1.58	23.634	2	3	3	5	4	3	4	68.3333	1	5	6	6	6	6	6	1	1	5	1	2	5	5	5	3	4	6	1	3	4	5	6
1858	20	1	2	3	4	3	4	1	1	0	0	0		0		85	1.74	28.075	3	4	3	3	5	2	5	60	1	4	2	4	6	6	5	2	1	1	2	1	3	1	3	3	1	2	1	2	3	5	3
389	20	1	1	2	3	2	5	3	0	1	0	0		1	3	56	1.61	21.6041	2	3	1	1	1	3	1	13.3333	0	2	1	1	1	2	1	1	1	1	1	1	1	1	1	1	1	1	1	1	1	1	1
448	20	1	1	3	4	3	3	3	1	0	0	0		1	2	85	1.65	31.2213	4	3	4	4	7	3	5	83.3333	1	1	5	3	6	5	5	2	5	3	4	3	4	2	5	5	5	4	2	5	5	5	4
419	20	1	1	3	1	3	4	3	0	0		0		0		47	1.54	19.8178	2	4	3	1	1	2	2	21.6667	0	3	3	2	3	4	3	1	1	1	1	1	4	1	2	3	4	2	1	1	2	1	6
630	20	1	3	3	4	3	2	2	1	0	1	0		0		73	1.77	23.3011	2	3	4	3	1	1	4	40	0	1	1	2	4	3	1	1	1	1	2	1	3	1	3	4	4	2	1	1	2	1	6
286	20	1	1	1	3	2	3	3	0	1	0	0		0		55	1.56	22.6003	2	3	3	2	2	2	3	35	0	3	2	1	2	2	4	2	1	1	1	2	2	1	2	3	2	2	1	2	2	1	5
136	20	1	1	2	1	1	3	3	0	0	0	0		0		66	1.6	25.7812	3	4	3	2	7	2	3	51.6667	0	4	5	6	4	3	3	3	4	5	3	3	4	2	3	3	4	3	2	2	3	4	3
1333	20	1	1	3	1	3	2	3	1	0	0	0				51	1.64	18.9619	2	3	3	2	1	2	2	26.6667	0	3	2	1	2	6	1	1	1	2	1	2	5	2	1	3	1	2	1	1	2	2	1
1228	20	1	3	2	4	2	3	2	1	0	1	0		0		71	1.6	27.7344	3	2	2	3	2	2	4	40	0	3	3	5	3	3	3	2	2	2	2	2	3	2	3	4	3	3	2	2	3	3	3
875	20	1	1	1	3	2	4	3	0	1	0	2	2	1	2	70	1.48	31.9576	4	3	4	4	7	2	5	76.6667	1	2	4	2	5	4	5	4	1	2	2	4	4	2	4	4	4	4	2	4	4	3	4
614	20	1	3	3	4	2	3	3	1	0	0	0		0		48	1.56	19.7239	2	4	3	3	7	2	4	61.6667	1	3	3	1	2	1	3	1	1	3	1	2	3	1	3	4	2	5	1	1	3	2	6
1440	20	1	1	2	2	2	3	3	1	0	1	0		0		47	1.54	19.8178	2	3	4	1	1	2	1	21.6667	0	3	1	1	4	2	1	2	1	1	1	1	6	1	1	3	1	1	2	2	2	1	1
1394	20	1	1	2	2	3	3	3	0	0	0	0		0		60	1.65	22.0386	2	2	1	1	1	1	5	20	0	1	1	1	1	1	4	1	1	1	2	1	1	1	2	1	1	1	1	1	1	1	3
225	20	1	1	2	1	2	5	3	1	1	0	0		0		62	1.66	22.4996	2	2	4	3	1	2	3	41.6667	0	4	3	1	4	4	6	1	1	6	1	1	6	6	3	5	1	6	1	1	4	4	6
1416	20	1	3	2	4	3	2	2	2	0	0	0		0		98	1.75	32	4	3	2	3	2	1	5	38.3333	0	3	3	6	3	1	1	1	1	2	4	1	6	1	4	5	4	2	1	3	4	2	1
857	20	1	1	3	1	2	5	2	1	1	1	0		1	3	63	1.65	23.1405	2	3	4	2	7	1	3	50	0	6	5	2	6	6	6	6	3	3	2	2	6	5	6	5	5	4	2	2	6	5	4
908	20	1	1	1	2	2	4	3	1	0	1	0		0		63	1.6	24.6094	2	4	3	2	2	1	3	28.3333	0	3	4	1	3	3	3	1	2	2	1	1	5	1	1	1	1	1	1	1	2	4	2
1204	20	1	1	2	1	3	4	3	0	0	0	0		0		58	1.56	23.833	2	2	3	4	2	3	5	61.6667	1	6	6	6	6	5	4	4	6	4	6	3	4	2	6	6	3	5	2	5	6	5	4
1299	20	1	2	1	4	2	4	3	1	0	1	1	2	1	2	64	1.64	23.7954	2	3	3	4	5	2	4	60	1	6	5	4	6	6	6	2	3	3	4	3	4	2	4	2	3	3	2	3	5	4	1
1383	20	1	1	2	2	2	4	3	0	1	1	0		0		62	1.64	23.0518	2	4	1	2	2	2	3	25	0	3	3	4	3	3	3	1	1	2	2	1	1	1	1	2	2	3	1	1	1	1	1
1266	20	1	1	2	1	2	3	2	1	0	0	0		0		58	1.72	19.6052	2	3	3	2	6	1	3	41.6667	0	1	4	6	3	2	6	1	1	3	1	1	3	1	3	4	3	1	1	3	4	5	4
300	20	1	3	1	4	3	3	2	0	0	0	1	2	0		73	1.74	24.1115	2	3	4	3	6	2	5	68.3333	1	2	6	3	6	6	6	1	5	5	5	3	3	3	3	3	3	6	1	1	2	6	6
1342	20	1	2	3	3	2	4	3	0	1	1	0		0		71	1.72	23.9995	2	3	3	4	1	2	5	51.6667	0	5	5	5	5	5	2	4	2	5	5	2	5	2	2	4	3	3	1	1	6	2	6
253	20	1	2	2	4	3	4	2	1	0	0	0		0		67	1.64	24.9108	2	3	2	2	5	2	3	40	0	2	4	5	4	5	5	1	1	2	2	3	2	1	2	1	4	4	1	2	1	5	6
1265	20	1	1	2	1	2	3	2	2	1	1	2	1	0		60	1.56	24.6548	2	4	5	5	7	3	4	88.3333	1	5	6	6	6	6	6	6	5	5	5	3	4	4	4		4	6	5	5	4	6	6
367	20	1	1	3	1	3	3	3	0	0	0	0		0		70	1.7	24.2215	2	2	3	5	2	3	5	66.6667	1	4	5	4	5	6	3	3	4	2	3	5	3	5	5	6	4	3	4	3	3	6	6
402	20	1	1	2	3	2		4	2	0	1	0		1	2	60	1.57	24.3418	2	3	2	4	2	1	4	38.3333	0	6	6	2	6	5	2	1	1	6	1	1	6	2	5	6	3	5	2	3	3	3	2
220	20	1	1	3	1	3	4	3	1	0	0	1	3	1	3	52	1.56	21.3675	2	3	2	2	2	2	3	30	0	4	4	3	3	6	3	1	1	3	1	1	3	1	3	3	3	2	1	1	3	3	1
181	20	1	3	1	4	3	3	2	0	0	0	0		0		65	1.68	23.03	2	3	2	3	1	2	5	41.6667	0	4	5	6	6	6	6	4	2	3	3	3	4	3	5	6	5	6	4	6	6	3	5
612	20	1	3	3	4	3	3	2	1	0	0	0		0		60	1.55	24.974	2	4	5	5	6	3	5	90	1	5	6	6	6	6	6	5	4	6	6	6	6	3	6	6	6	6	3	6	6	6	6
1321	20	1	2	3	3	3	4	3	1	0	2	0		0		64	1.62	24.3865	2	3	5	5	7	3	4	88.3333	1	6	6	6	6	6	6	6	6	6	6	5	6	6	6	6	5	6	3	5	6	6	6
1208	20	1	1	2	1	1	2	1	2	0	0	0		0		80	1.75	26.1224	3	3	2	4	2	2	4	45	0	3	2	2	4	6	2	1	2	3	3	1	5	1	4	4	4	3	1	3	4	4	2
600	20	1	1	1	1	3	3	2	0	0	1	1	2	0		90.7	1.72	30.6585	4	3	5	5	7	3	5	93.3333	1	1	6	5	6	6	6	6	6	6	6	6	6	5	6	6	6	6	5	6	6	6	6
631	20	1	3	3	4	3	4	3	1	0	0	0		0		78	1.63	29.3575	3	3	2	4	4	2	4	51.6667	0	3	4	5	4	4	5	3	3	5	3	3	5	2	5	6	6	4	2	5	4	3	5
1250	20	1	1	2	1	3	2	2	1	0	2	1	2	0		51	1.52	22.0741	2	3	4	4	2	2	4	55	1	2	4	6	6	6	6	6	5	6	6	4	6	4	5	6	6	6	3	2	6	1	6
1317	20	1	2	1	4	3	3	2	2	0	1	0		0		63	1.63	23.7118	2	4	2	3	3	1	4	36.6667	0	4	6	5	5	6	6	5	3	6	2	2	5	3	6	6	5	3	3	4	6	3	6
2543	20	2	3	4	4	2	3	3	1	0	2	0		0		56	1.64	20.8209	2	2	3	2	1	1	3	25	0	3	3	3	3	4	4	2	1	2	4	1	3	1	2	4	1	3	1	1	1	1	1
2553	20	2	3	3	4	2	4	3	0	0	1	0		0		46	1.51	20.1746	2	2	3	4	1	2	3	41.6667	0	3	3	4	4	4	3	2	1	2	3	2	3	2	2	2	3	3	2	2	3	3	3
2577	20	2	3	3	4	2	3	3	0	0	0	0		0		55	1.65	20.202	2	4	3	1	5	1	2	28.3333	0	3	3	1	3	3	3	1	1	1	1	1	1	1	1	3	1	1	1	1	1	3	3
2583	20	2	3	3	4	2	4	3	0	0	0	0		0		60	1.64	22.3081	2	4	2	2	1	1	3	20	0	4	4	2	6	4	1	1	1	1	3	1	4	1	1	1	3	1	1	1	1	3	3
2627	20	2	3	2	4	3	4	3	0	0	0	0		0		56	1.6	21.875	2	3	2	2	1	1	1	10	0	5	3	2	2	3	4	1	1	2	2	1	2	1	2	1	1	2	1	1	1	1	3
2637	20	2	3	4		2	4	3	0	0	0	0		0		47	1.58	18.8271	2	3	3	3	1	2	1	26.6667	0	2	1	3	4	5	3	1	2	2	2	2	2	2	2	2	2	3	1	1	2	1	1
2750	20	2	3	3	4	2	4	2	0	0	1	0		0		76	1.7	26.2976	3	2	4	3	7	3	3	68.3333	1	3	1	2	2	4	2	2	1	2	2	1	2	1	1	2	1	2	2	2	2	2	2
2754	20	2	3	3	4	2	5	4	0	0	0	0		0		62	1.71	21.2031	2	3	2	1	1	1	2	10	0	3	2	1	2	3	2	1	1	2	1	1	2	1	1	3	2	1	1	1	1	1	2
2777	20	2	3	3	4	3	4	3	0	0	1	0		0		60	1.58	24.0346	2	2	2	3	3	2	4	43.3333	0	4	3	5	5	5	5	3	2	5	3	2	5	2	2	3	5	4	1	3	3	3	3
2788	20	2	1	4	1	2	3	3	0	0	1	0		0		58	1.66	21.048	2	4	4	4	6	3	4	75	1	3	3	5	5	4	4	1	1	5	1	1	3	1	1	1	5	4	1	4	4	5	5
2838	20	2	3	1	4	3	3	3	0	1	0	0		0		45	1.56	18.4911	1	3	4	1	7	1	1	35	0	5	2	1	1	3	1	1	1	1	1	1	3	1	1	3	1	1	1	1	2	4	1
2873	20	2	1	3	2	2	2	1	0	1	0	0		0		65	1.7	22.4913	2	3	2	3	1	3	4	43.3333	0	2	5	5	6	6	6	1	1	6	6	6	6	6	6	6	1	6	4	6	6	6	6
2890	20	2	1	3	1	2	2	3	0	0	0	0		0		49	1.62	18.6709	2	3	3	2	1	2	4	36.6667	0	3	2	5	4	5	1	2	1	3	3	1	3	2	3	2	5	1	1	1	3	1	1
2900	20	2	1	2	1	2	3	2	0	0	0	0		0		55	1.64	20.4491	2	3	3	2	7	2	3	51.6667	0	3	3	2	4	2	5	1	1	3	2	2	3	3	2	3	2	3	2	2	3	3	2
2930	20	2	3	3	4	2	4	3	1	0	0	0		0		65	1.67	23.3067	2	2	3	3	3	1	3	36.6667	0	3	3	4	3	3	1	1	1	1	2	1	2	1	1	2	1	2	1	1	1	2	1
2971	20	2	1	3	4	2	3	2	0	0	0	0		0		61	1.75	19.9184	2	3	4	3	6	3	3	65	1	1	1	3	2	1	1	1	1	1	1	1	1	1	1	1	1	1	1	1	2	3	1
3011	20	2	3	2	4	2	4	3	1	0	0	0		0		58	1.64	21.5645	2	2	2	1	1	1	3	15	0	1	1	1	2	2	2	1	1	1	1	1	1	1	1	1	1	1	1	1	1	1	1
3127	20	2	1	3	1	1	3	3	0	0	1	0		1	2	59	1.7	20.4152	2	3	4	4	3	3	3	60	1	3	1	1	2	3	1	1	1	1	1	1	2	2	1	2	1	2	1	1	1	1	1
3158	20	2	2	3	1	2	4	3	1	0	0	0		2	1	52	1.68	18.424	1	2	2	1	1	1	3	15	0	1	1	1	2	3	1	2	1	1	1	1	3	1	1	2	1	1	1	1	3	1	1
3201	20	2	2	2	2	2	3	3	0	0	1	0		0		55	1.66	19.9594	2	3	4	5	7	3	5	88.3333	1	1	5	3	5	2	1	1	1	3	2	1	3	1	3	3	3	2	1	1	3	5	6
3239	20	2	2	3	1	3	5	3	0	0	0	0		0		62	1.6	24.2187	2	1	2	3	5	2	4	50	0	3	3	3	5	5	2	1	1	3	3	2	3	1	3	6	6	2	1	3	2	4	5
3379	20	2	3	2	2	2	2	3	0	0	1	0		0		64	1.6	25	3	1	5	5	7	2	5	86.6667	1	5	5	6	6	6	5	1	1	6	6	1	6	1	1	5	5	5	1	6	5	4	6
3222	20	2	1	3	1	2	2	2	0	0	0	0		0		57	1.65	20.9366	2	2	2	2	2	2	1	20	0	2	3	3	3	3	2	1	1	1	1	1	1	1	1	1	1	1	1	1	1	2	2
2944	20	2	3	3	4	3	5	2	0	0	0	0		0		45	1.59	17.7999	1	3	5	1	1	3	1	33.3333	0	4	2	1	1	3	1	1	1	1	1	1	1	1	1	4	1	1	1	1	1	1	1
3202	20	2	2	3	1	2	4	3	1	1	1	0		0		57	1.64	21.1927	2	1	3	2	1	2	3	31.6667	0	1	2	1	3	5	3	1	1	1	1	1	2	1	2	2	1	2	1	1	1	2	3
2638	20	2	3	3	4	2	5	3	0	0	1	0		1	3	69	1.68	24.4473	2	3	3	4	7	2	3	61.6667	1	1	2	3	3	3	5	3	4	1	5	2	4	3	3	3	5	1	1	3	3	3	3
2760	20	2	3	3	4	3	4	3	0	0	0	0		1	2	56	1.64	20.8209	2	3	4	4	7	3	3	73.3333	1	5	5	5	5	5	5	1	1	1	2	4	4	2	2	3	5	5	1	1	1	5	5
2867	20	2	1	3	1	3	4	3	0	0	0	0		1	3	58	1.69	20.3074	2	2	4	3	7	2	1	51.6667	0	2	4	3	6	3	1	2	1	1	1	1	3	2	1	1	1	1	1	1	1	3	2
3269	20	2	2	1	1	2	4	1	1	0	1	0		1	3	49.5	1.59	19.5799	2	3	4	1	1	2	4	36.6667	0	5	1	4	2	6	5	1	1	2	3	1	2	1	3	2	1	5	1	1	3	1	6
2813	20	2	1	3	1	2	4	3	0	0	0	0		0		60	1.6	23.4375	2	2	5	1	1	3	1	33.3333	0	3	1	1	1	6	1	1	1	1	1	1	3	2	1	1	1	1	1	1	1	1	2
2493	20	2	1	1	1	2	3	3	0	0	0	0		0		52	1.56	21.3675	2	2	2	1	3	1	2	16.6667	0	2	2	3	2	1	2	1	1	1	1	1	1	1	1	2	1	1	1	1	1	1	2
4042	20	2	3	2	1	2	4	2	1	0	0	0		0		53	1.58	21.2306	2	2	2	3	1	2	4	36.6667	0	4	5	3	5	5	2	1	1	4	1	5	5	1	3	3	3	2	1	3	3	1	1
2922	20	2	3	3	4	2	3	3	1	0	1	0		0		58	1.7	20.0692	2	3	3	4	4	1	2	40	0	3	4	5	5	6	3	1	1	1	1	3	2	1	1	2	1	5	1	1	1	4	5
2764	20	2	3	3	4	1	4	3	1	0	1	0		0		55	1.74	18.1662	1	2	4	3	4	3	3	58.3333	1	3	3	3	3	3	4	3	1	2	3	2	2	2	2	2	2	3	2	2	2	3	3
3317	20	2	3	2	4	2	3	3	1	0	1	0		0		60	1.58	24.0346	2	2	3	3	1	2	4	41.6667	0	5	4	6	4	5	5	3	2	4	4	2	4	2	4	4	4	4	1	4	2	1	1
2560	20	2	3	3	4	3	4	3	1	0	0	0		0		65	1.7	22.4913	2	2	4	1	4	1	2	30	0	4	5	6	5	2	3	1	1	3	2	3	5	1	2	5	1	4	1	1	2	4	2
2753	20	2	3	3	4	2	3	3	0	0	1	0		1	1	48	1.65	17.6309	1	3	3	2	3	2	3	38.3333	0	3	4	3	4	5	5	2	3	3	2	3	6	2	2	3	1	3	1	2	2	3	5
2770	20	2	3	3	4	2	5	4	0	1	0	0		1	3	69	1.61	26.6193	3	3	2	3	7	2	4	56.6667	1	3	3	3	3	3	3	3	6	3	3	5	3	4	3	3	3	3	3	3	1	1	3
2783	20	2	3	3	4	2	3	2	0	0	0	0		1	1	58	1.75	18.9388	2	3	2	1	1	2	1	11.6667	0	1	1	1	1	3	1	1	1	1	1	1	2	1	1	2	1	1	1	1	1	1	1
2970	20	2	1	3	4	2	3	3	1	0	0	0		0		55	1.7	19.0311	2	3	3	3	1	2	3	36.6667	0	3	2	3	3	2	1	1	1	1	1	1	2	1	1	1	1	1	1	1	1	1	2
2558	20	2	3	3	4	1	3	3	0	0	1	0		0		56	1.64	20.8209	2	4	3	2	1	1	1	15	0	1	1	1	2	1	1	1	1	1	1	1	1	1	1	1	1	1	1	1	1	1	1
2749	20	2	3	3	4	2	3	2	0	0	0	0		0		50	1.52	21.6413	2	2	3	2	1	2	2	26.6667	0	3	2	4	3	3	3	1	1	1	1	1	2	1	1	1	2	3	1	2	2	2	3
2608	20	2	3	3	4	2	4	3	0	0	0	0		0		51	1.61	19.6752	2	2	3	2	1	1	2	20	0	1	3	1	4	4	1	1	1	1	3	1	1	1	1	2	1	1	1	1	1	1	1
4002	20	2	3	4	4	2	4	3	1	0	0	0		0		50	1.62	19.052	2	2	2	2	1	1	1	10	0	1	1	1	1	4	1	1	1	1	1	1	1	1	1	3	1	1	1	1	1	1	1
2865	20	2	1	3	1	2	4	3	0	0	0	0		0		55	1.6	21.4844	2	2	3	4	2	3	4	56.6667	1	4	5	4	4	4	5	4	6	4	5	3	4	4	5	3	6	4	3	4	5	4	3
2929	20	2	3	3	4	3	3	3	0	0	0	0		0		65	1.64	24.1672	2	3	3	2	2	1	3	28.3333	0	3	3	4	2	2	3	1	1	2	2	1	2	1	3	2	1	2	1	1	3	3	1
2946	20	2	3	3	4	2	3	2	1	0	0	0		0		60	1.58	24.0346	2	3	3	2	1	1	3	25	0	3	3	2	3	3	3	1	1	1	1	1	2	1	1	2	1	3	1	1	3	1	2
3310	20	2	2	3	4	2	4	3	1	1	0	0		0		65	1.7	22.4913	2	2	4	3	7	3	3	68.3333	1	3	4	5	5	4	6	1	1	3	1	1	3	1	3	5	1	5	1	1	2	5	5
3388	20	2	3	2	1	2	4	3	0	0	0	0		1	2	59	1.7	20.4152	2	3	4	4	1	2	4	51.6667	0	2	3	5	4	5	5	3	1	3	1	1	5	3	3	4	4	3	2	1	3	3	4
2940	20	2	3	3	4	2	5	3	0	0	1	0		1	1	46	1.6	17.9687	1	3	5	1	2	2	1	30	0	2	3	1	1	1	1	1	1	1	1	1	3	1	1	1	1	1	1	1	2	3	1
3389	20	2	3	2	1	2	2	3	0	1	1	0		0		62	1.79	19.3502	2	1	3	3	1	2	2	31.6667	0	6	2	2	5	5	5	1	1	2	1	2	2	1	1	3	1	2	1	1	1	2	4
2656	20	2	1	2	1	2	4	2	1	0	0	0		0		68	1.65	24.977	2	3	2	2	7	1	2	35	0	2	2	2	2		2	2	1	2	1	2	1	1	1	2	1	2	1	1		2	3
2599	20	2	3	1	4	3	3	3	0	0	0	1	2	0		60	1.6	23.4375	2	3	2	2	4	2	3	36.6667	0	4	5	2	5	5	5	2	2	3	3	2	4	2	3	4	4	4	1	4	3	3	5
2808	20	2	1	2	1	2	5	3	0	0	0	1	2	1	2	60	1.66	21.7738	2	4	4	4	7	3	3	73.3333	1	4	3	2	3	4	4	3	4	2	2	3	3	3	4	5	1	3	4	3	3	4	3
2954	20	2	1	3	4	3	3	2	0	0	0	0		0		55	1.67	19.721	2	2	2	1	1	1	1	5	0	1	1	2	1	2	1	1	1	1	2	1	1	1	1	1	1	1	1	1	1	1	1
2535	20	2	3	3	4	2	3	3	1	0	0	0		0		60	1.65	22.0386	2	3	4	3	1	1	4	40	0	2	3	4	4	5	4	1	1	2	1	1	5	1	3	5	1	4	1	2	3	1	4
2771	20	2	3	3	4	2	3	2	1	0	0	0		0		60	1.69	21.0077	2	3	3	1	1	1	3	20	0	2	2	4	2	5	3	3	1	2	2	2	3	1	2	2	3	2	2	1	4	2	1
2458	20	2	3	1	2	2	4	2	0	0	0	0		0		53	1.59	20.9644	2	2	1	2	3	2	3	28.3333	0	2	1	4	6	5	4	3	1	3	1	6	6	6	6	1	6	5	3	2	3	6	4
3009	20	2	3	2	4	2	2	1	1	0	1	0		0		60	1.68	21.2585	2	3	3	2	1	1	3	25	0	2	3	4	4	4	1	1	1	2	2	2	3	1	3	4	2	2	1	1	1	1	1
2513	20	2	1	3	1	2	3	2	1	0	0	0		0		64.7	1.72	21.8699	2	2	4	4	7	3	3	73.3333	1	4	4	3	4	2	4	2	1	3	2	1	4	3	4	2	3	1	1	5	5	3	3
2640	20	2	3	4	4	2	4	3	0	0	0	0		0		70	1.75	22.8571	2	4	3	2	2	1	3	28.3333	0	2	3	4	3	4	2	1	1	2	2	1	2	2	2	2	3	3	1	1	1	2	2
2532	20	2	3	3	4	2	3	2	0	0	0	0		0		46	1.56	18.902	2	3	3	2	1	2	1	21.6667	0	3	2	1	2	4	2	1	1	2	1	1	3	1	1	1	1	2	1	1	1	2	3
2820	20	2	1	4	1	2	4	3	0	0	1	1	2	1	2	62	1.65	22.7732	2	3	4	4	7	3	5	83.3333	1	6	6	5	6	6	6	1	1	3	5	5	5	1	2	5	6	6	1	5	5	6	6
2969	20	2	1	3	4	2	4	3	0	1	0	0		0		60	1.63	22.5827	2	3	3	2	7	1	3	45	0	1	3	3	4	3	4	1	1	2	3	1	3	1	1	2	1	4	1	1	2	3	4
3232	20	2	2	3	4	2	4	3	0	0	1	0		0		58	1.6	22.6562	2	2	3	4	3	1	3	41.6667	0	2	2	2	2	2	3	1	1	1	2	1	1	1	1	2	1	1	1	1	1	2	1
4009	20	2	3	4	4	2	5	3	0	0	0	0		0		56	1.59	22.151	2	2	2	2	1	1	3	20	0	2	2	4	2	3	3	1	1	2	1	1	3	1	1	3	1	2	1	1	1	1	3
2528	20	2	3	3	3	3	3	4	2	0	0	0		0		48	1.68	17.0068	1	2	2	1	1	1	1	5	0	1	1	1	1	1	1	1	1	1	1	1	3	1	1	1	1	1	1	1	1	1	1
2556	20	2	3	3	4	3	5	3	1	0	1	0		0		52	1.58	20.83	2	2	3	3	2	1	3	33.3333	0	3	4	4	5	5	5	2	1	5	1	2	4	2	4	3	3	3	2	2	2	3	4
2557	20	2	3	3	4	3	2	2	1	0	0	0		0		56	1.61	21.6041	2	3	3	3	7	2	3	56.6667	1	2	3	4	4	4	3	2	1	3	2	2	4	2	3	4	3	3	2	2	3	3	1
2784	20	2	3	3	4	2	3	3	0	0	0	0		0		61	1.75	19.9184	2	2	2	2	1	2	2	21.6667	0	2	1	3	3	2	1	1	1	1	1	1	1	1	1	1	1	2	1	1	1	1	1
2932	20	2	3	3	4	2	4	3	0	0	0	0		0		58	1.63	21.83	2	2	3	2	5	2	3	45	0	4	3	3	2	3	3	1	2	2	1	1	2	2	2	3	1	3	1	2	2	3	3
2945	20	2	3	3	4	2	4	3	0	0	0	0		0		53	1.65	19.4674	2	2	3	1	1	1	1	10	0	1	1	1	1	2	1	1	1	1	1	1	1	3	1	2	1	1	1	1	1	1	3
3143	20	2	1	2	1	2	2	2	1	0	0	0		0		49	1.59	19.3821	2	4	1	1	1	2	3	16.6667	0	1	1	3	1	3	5	1	1	3	1	1	2	1	1	3	4	2	1	1	1	1	4
3161	20	2	2	3	4	2	4	3	0	0	0	0		0		54	1.65	19.8347	2	3	1	1	1	1	3	10	0	1	1	3	1		3	1	1	1	3	1	3	1	1	2	1	1	1	1	2	1	1
3241	20	2	2	3	1	2	4	3	0	0	0	0		0		60	1.6	23.4375	2	2	5	4	7	2	4	76.6667	1	5	5	1	5	5	5	2	2	1	1	3	3	1	1	4	2	3	1	4	3	5	5
3312	20	2	2	2	4	2	3	2	0	0	0	0		0		62	1.7	21.4533	2	3	3	3	2	3	1	36.6667	0	3	2	1	3	2	3	1	1	1	1	1	2	1	1	2	1	2	1	1	1	3	4
3171	20	2	1	3	1	2	2	2	1	0	0	0		0		57	1.6	22.2656	2	1	2	2	1	3	4	38.3333	0	3	3	2	3	4	3	1	2	2	1	1	3	2	2	2	2	2	1	2	3	2	2
3333	20	2	3	2	4	2	4	2	0	0	0	0		0		51	1.65	18.7328	2	3	5	1	1	1	1	20	0	2	2	1	1	5	1	2	3	4	1	1	6	2	1	4	2	1	2	1	3	1	3
2531	20	2	3	2	4	3	4	2	0	1	0	0		0		56	1.6	21.875	2	3	2	2	1	1	1	10	0	3	3	3	3	3	4	1	1	2	1	1	2	1	1	2	1	1	1	1	2	2	3
2786	20	2	3	3	4	2	3	2	0	0	0	0		0		54	1.69	18.9069	2	2	2	2	1	2	3	26.6667	0	3	2	4	4	4	3	1	2	2	4	1	3	2	1	4	3	3	2	1	3	1	2
3142	20	2	1	3	1	2	3	2	0	0	0	0		0		66.6	1.7	23.045	2	2	4	4	7	3	4	78.3333	1	2	5	5	4	4	4	4	2	3	2	1	5	1	2	3	3	3	1	2	2	5	5
3274	20	2	2	2	2	2	3	2	1	0	1	0		0		54	1.64	20.0773	2	2	3	2	1	1	2	20	0	2	2	2	3	2	2	1	1	1	1	2	2	2	2	3	1	2	1	2	1	1	1
2874	20	2	1	2	1	2	3	3	0	0	0	0		0		53	1.63	19.9481	2	2	2	2	3	3	4	45	0	3	2	3	4	3	4	3	2	3	2	2	4	3	3	3	1	4	2	2	4	3	2
2879	20	2	1	1	1	1	4	3	1	1	1	0		0		66	1.64	24.539	2	2	4	4	3	2	4	58.3333	1	3	3	5	5	5	5	5	4	4	4	4	4	4	5	5	5	5	5	5	5	3	3
2762	20	2	3	3	4	3	4	3	1	0	0	0		0		47	1.65	17.2635	1	2	1	1	1	1	1	0	0	2	1	1	1	1	1	1	1	1	1	1	3	1	1	2	1	1	1	1	2	1	1
3172	20	2	1	3	1	2	4	2	0	0	0	1	2	0		68	1.69	23.8087	2	2	3	3	4	1	4	45	0	2	2	5	3	3	5	2	2	3	2	1	4	2	4	5	2	3	1	2	3	4	3
2941	20	2	3	3	4	3	4	3	0	0	1	0		0		70	1.63	26.3465	3	2	3	3	7	2	4	61.6667	1	3	4	5	5	5	5	1		2	3	2	4	1	1	4	4	5	3	4	3	5	5
2850	20	2	1	3	1	2	5	3	0	0	2	0		0		79	1.69	27.6601	3	2	5	4	4	2	5	71.6667	1	3	3	6	6	6	6	6	5	6	6	6	6	4	5	6	6	6	1	3	2	5	5
3244	20	2	2	3	1	2	2	2	1	0	0	0		0		76	1.62	28.959	3	2	2	2	1	1	3	20	0	1	1	3	2	1	1	1	1	3	3	1	2	1	2	3	1	3	1	1	2	1	1
2576	20	2	3	3	4	1	2	3	1	0	0	0		0		74	1.65	27.1809	3	2	4	4	6	2	5	73.3333	1	6	6	4	6	6	5	3	1	3	1	3	3	1	4	6	2	6	3	4	3	6	4
2763	20	2	3	3	4	2	2	3	0	0	1	0		0		50	1.57	20.2848	2	3	3	1	1	1	1	10	0
3139	20	2	1	4	4	3	3	3	0	0	0	0		0		68	1.74	22.46	2	1	3	2	1	2	3	31.6667	0	2	3	2	5	5	5	1	3	1	2	1	2	2	3	2	1	3	1	1	1	1	2
2434	20	2	3	4	4	2	4	4	1	1	1	0		0		57	1.68	20.1956	2	2	2	3	4	2	4	46.6667	0	5	5	4	6	6	6	1	1	5	1	3	4	3	5	6	6	6	4	6	5	4	2
3218	20	2	1	3	1	2	4	3	0	0	0	0		0		54	1.6	21.0937	2	2	1	3	1	1	3	20	0	2	2	1	2	3	2	1	2	3	1	1	3	2	1	2	1	1	1	1	2	1	3
2682	20	2	1	3	1	2	4	3	0	1	1	0		1	3	54	1.67	19.3625	2	2	1	1	7	1	2	25	0	5	2	1	1	5	2	2	1	1	1	1	1	1	1	1	1	2	1	1	2	4	2
2584	20	2	3	3	4	2	4	3	0	0		0		1	3	53	1.68	18.7783	2	3	2	1	1	1	2	10	0	2	3	1	1	3	1	1	1	1	1	1	1	1	1	1	1	2	1	1	2	1	3
2931	20	2	3	3	4	2	4	3	0	0	0	0		0		53	1.58	21.2306	2	3	5	4	7	3	5	88.3333	1	5	4	6	6	5	5	5	2	5	4	2	5	2	5	6	1	5	1	5	5	5	5
2438	20	2	3	4	4	2	5	3	0	0	0	0		1	1	48	1.61	18.5178	2	3	3	1	7	1	3	40	0	3	4	5	4	5	2	2	1	3	3	1	3	1	1	4	3	3	2	1	2	4	1
2660	20	2	1	4	1	1	5	3	0	0	0	0		0		59	1.59	23.3377	2	2	2	1	1	2	2	16.6667	0	1	3	4	2	3	1	1	1	1	3	1	1	1	1	1	1	1	1	1	1	1	3
2679	20	2	1	3	1	2	3	2	2	0	0	0		0		65	1.63	24.4646	2	1	3	2	4	2	5	51.6667	0	1	4	5	5	6	5	6	6	4	6	3	6	2	6	6	6	4	2	6	6	5	5
2748	20	2	3	3	4	2	4	3	0	0	1	0		0		46	1.56	18.902	2	3	1	1	1	1	1	0	0	2	1	1	1	2	1	1	1	1	1	1	1	1	1	1	1	1	1	1	1	1	1
2566	20	2	3	3	4	2	3	2	1	0	0	0		0		57	1.63	21.4536	2	3	4	4	6	3	4	75	1	4	4	5	4	4	4	1	2	3	3	2	4	2	2	2	3	5	2	3	3	4	3
2529	20	2	3	3	4	3	4	3	0	0	1	0		0		66	1.69	23.1084	2	2	4	3	7	2	3	61.6667	1	4	4	2	4	5	5	2	1	2	1	1	2	1	3	5	1	5	1	2	4	4	6
2530	20	2	3	3	4	1	4	2	0	0	1	0		0		65	1.64	24.1672	2	2	3	2	1	1	3	25	0	3	3	2	3	2	3	1	2	2	2	2	2	2	2	3	2	3	2	3	2	2	3
2948	20	2	1	3	4	3	3	2	0	0	1	0		0							2	3	1	1	2	20	0	3	3	2	3	4	2	2	2	2	2	1	3	2	3	4	4	2	2	2	3	2	4
2927	20	2	3	3	4	2	3	3	1	0	0	0		0		56	1.6	21.875	2	3	3	2	1	2	3	31.6667	0	4	3	4	4	4	2	4	1	2	3	2	3	2	2	4	1	2	2	2	3	3	2
2920	20	2	3	3	4	2	4	3	0	0	0	0		0		68	1.63	25.5937	3	2	4	5	7	2	4	76.6667	1	1	4	6	6	5	5	1	1	2	5	3	3	1	2	3	5	3	1	3	2	4	5
3211	20	2	1	3	1	2	4	3	0	0	0	1	2	0		64	1.66	23.2254	2	1	4	3	7	2	4	66.6667	1	3	4	3	4	3	3	3	2	2	1	2	3	1	2	3	1	3	1	2	3	4	4
2517	20	2	1	3	1	2	3	3	0	0	0	0		0		55	1.62	20.9572	2	2	3	1	1	1	2	15	0	1	3	1	3	5	4	1	1	2	1	1	3	1	3	2	1	2	1	1	1	2	1
2540	20	2	3	3	4	3	3	2	1	0	0	0		0		70	1.66	25.4028	3	2	3	3	6	2	5	63.3333	1	3	5	4	6	4	4	3	2	3	3	1	3	3	4	4	3	4	1	3	3	4	4
2870	20	2	1	1	1	2	5	3	0	0	0	0		0		54	1.58	21.6311	2	2	3	2	2	1	2	23.3333	0	4	4	4	4	4	4	4	4	4	4	4	4	4	4	4	4	4	4	4	4	4	4
2559	20	2	3	3	4	2	3	2	0	0	0	0		0		54	1.7	18.6851	2	2	4	5	4	3	3	68.3333	1	3	5	3	6	3	3	3	1	3	3	3	2	5	2	5	1	4	1	1	3	4	5
2766	20	2	3	3	4	2	4	3	0	0	0	0		0		56	1.58	22.4323	2	3	3	3	2	2	4	45	0	2	5	5	5	5	5	2	1	3	5	3	5	2	6	4	4	5	1	3	5	3	6
2602	20	2	3	1	4	2	3	3	0	0	0	0		0		56	1.73	18.7109	2	2	2	2	2	2	3	30	0	3	5	1	4	1	6	2	3	3	1	1	2	1	3	3	3	1	1	1	2	3	5
2923	20	2	3	3	4	2	4	3	0	0	0	0		0		70	1.68	24.8016	2	3	3	3	7	1	4	55	1	3	3	3	3	3	2	1	1	1	2	1	1	1	1	3	1	2	1	2	2	3	2
2849	20	2	1	2	3	2	5	3	0	0	0	0		0		61	1.58	24.4352	2	2	3	3	1	1	3	30	0	2	3	3	3	3	2	2	2	2	2	2	3	3	3	3	2	3	2	2	2	3	3
3170	20	2	1	3	1	2	2	3	0	0	0	0		0		63	1.65	23.1405	2	3	4	4	7	2	4	71.6667	1	5	5	6	6	6	6	1	1	3	5	2	5	3	4	5	5	5	1	2	3	4	6
3196	20	2	2	2	4	3	4	3	1	0	0	0		0		64	1.7	22.1453	2	4	3	2	2	3	4	46.6667	0	5	3	6	6	6	6	2	1	3	5	2	3	1	3	1	2	6	1	2	2	2	5
2579	20	2	3	3	4	1	4	3	0	0	0	0		0		54	1.63	20.3244	2	3	3	2	1	1	3	25	0	3	3	4	3	4	3	2	1	1	2	1	3	2	3	3	1	3	1	1	3	3	5
2465	20	2	3	4	4	3	4	3	1	1	0	0		0		48	1.61	18.5178	2	4	3	1	1	1	2	15	0	5	2	4	3	5	5	1	1	1	5	1	2	2	1	2	1	3	1	1	2	1	1
2885	20	2	1	1	4	2	5	4	0	0	2	0		0		59	1.63	22.2063	2	2	3	5	1	3	5	63.3333	1	4	3	3	6	6	1	4	3	6	6	2	6	1	5	5	6	4	2	5	6	1	5
3263	20	2	1	3	1	2	4	2	0	0	1	1	2	1	2	50	1.56	20.5457	2	2	3	2	7	3	4	63.3333	1	3	3	3	6	6	2	2	5	3	2	1	5	2	4	6	3	2	1	1	5	6	4
2562	20	2	3	3	4	3	4	2	0	0	0	1	2	1	2	85	1.63	31.9922	4	2	3	5	7	3	5	83.3333	1	3	5	6	6	6	6	6	4	6	6	2	6	1	6	6	2	6	6	6	6	6	5
2461	20	2	3	4	4	3	4	2	0	0	1	0		1	2	80	1.61	30.863	4	3	4	1	4	2	4	46.6667	0	3	5	5	5	5	5	5	5	5	5	2	5	2	4	4	4	4	5	5	4	5	5
2968	20	2	1	3	4	2	3	3	0	0	0	0		0		60	1.65	22.0386	2	2	2	3	1	2	3	31.6667	0	4	2	5	6	5	6	1	1	2	1	2	5	1	3	4	2	1	1	3	3	1	6
2755	20	2	3	3	4	2	4	3	1	0	0	0		0		63	1.65	23.1405	2	3	2	3	2	2	3	35	0	2	2	3	3	3	3	1	3	2	3	1	2	1	2	2	1	3	2	2	2	2	3
2503	20	2	1	1	1	2	3	2	1	0	0	0		0		69	1.67	24.7409	2	2	2	3	2	1	3	28.3333	0	1	4	1	4	3	5	3	1	2	1	2	3	2	2	4	1	4	1	2	5	1	3
2924	20	2	3	3	4	1	4	3	0	0	2	2	2	2	2	48	1.63	18.0662	1	2	5	4	7	3	4	83.3333	1	5	6	6	6	6	4	5	1	1	4	6	6	2	6	6	1	4	2	5	5	6	6
3017	20	2	3	4	4	3	4	3	0	0	0	0		0		69	1.7	23.8754	2	2	4	4	6	2	4	68.3333	1	5	5	6	5	5	3	1	3	4	3	1	5	2	5	5	2	4	1	2	4	5	4
4043	20	2	3	2	1	2	2	3	1	0	0	0		1	1	49	1.7	16.955	1	2	4	5	1	2	4	56.6667	1	3	6	5	6	6	6	4	1	4	1	3	5	2	5	6	6	6	1	2	4	4	6
4320	20	3	1	1	1	2	5	3	0	0	1	0		0		51	1.65	18.7328	2	2	4	1	1	1	1	15	0	1	1	1	2	1	1	1	1	1	1	1	1	1	1	1	2	1	1	1	1	1	1
4324	20	3	1	1	1	2	4	3	0	0	1	1	2	0		58	1.66	21.048	2		2	2	2	1	3	23.3333	0	3	3	4			3	2	6	5	3	2	2	4	3	3	4	3	2	4	3	2	3
4332	20	3	1	1	1	2	4	2	0	0	1	1	2	1	2	63	1.7	21.7993	2		4	2	5	3	3	56.6667	1	3	3	3		1	1	1	2	1		1	1	1	3	1	1	2	1	1	2	1	1
4340	20	3	1	1	1	1	5	2	0	0	0	0		0		56	1.6	21.875	2		3	2	1	1	4	30	0	2	3	1	6	6	1	1	1	1	1	1	6	1	3	6	1	1	1	2	2	1	1
4354	20	3	1	2	2	2	4	3	0	0	1	0		0		62	1.53	26.4855	3	1	2	2	4	1	1	20	0	1	3	6	2	6	1	1	2	1	5	1	3	1	1	5	5	1	1	1		2	6
4357	20	3	1	2	2	2	4	2	1	0	0	0		0		50.4	1.6	19.6875	2		2	2	1	1	2	15	0	3	3	1	5	1	1	1	1	2	1	1	2	1	3	1	1	2	1	1	3		1
4427	20	3	1	1	2	2	4	3		0	0	0		0		45	1.5	20	2		2	1	1	1	3	15	0	1	1	1	2	1	1	1	1	1	1	1	3	1	1	3	2	1	1	1	1	1	1
4428	20	3	1	1	2	2	4	3		0	0	0		0		45	1.5	20	2		2	1	1	1	3	15	0	1	1	1	2	1	1	1	1	1	1	1	3	1	1	3	2	1	1	1	1	1	1
4442	20	3	1	1	2	2	5	3		0	0	0		0		55	1.5	24.4444	2		1	1	2	2	3	20	0	1	2	1	6	1	3	1	1	1	1	2	3	1	2	3	3	1	1	1	3	6	3
4458	20	3	1	1		2	4	3	1	0	0	0				58	1.69	20.3074	2		2	1	1	3	3	28.3333	0	2	1	3	3	2	1	1	1	1	3	1	1	2	2	1	1	2	1	1	1	1	1
4500	20	3	1	4	2	2	5	3	0	0	1	1	2	1	2		1.74			2	5	4	7	3	5	88.3333	1	5	6	3	6	3	6	6	1	4	2	5	6	2	5	4	6	4	2	2	5	6	4
4515	20	3	1	1	2	2	4	3	0	1	0	0		0		58	1.61	22.3757	2	4	2	2	1	3	3	33.3333	0	2	1	3	1	1	1	1	1	2	1	1	1	1	1	1	1	1	1	1	1	1	1
4518	20	3	1	1	2	1	3	4	0		0	0		0		60	1.72	20.2812	2	1	5	3	1	4	3	60	1	6	3	1	3	2	1	1	1	1	1	1	1	2	3	3	1	1	1	1	1	4	3
4533	20	3	1	2	1	2	4	3	0	0	0	0		0			1.6				3	1	1	2	1	16.6667	0	1	1	1	1	1	1	1	1	1	1	1	1	1	1	3	1	1	1	1	1	1	3
4534	20	3	1	2	1	2	4	3	0	0	0	0		0			1.6				3	1	1	2	1	16.6667	0	1	1	1	1	1	1	1	1	1	1	1	1	1	1	3	1	1	1	1	1	1	3
4545	20	3	1	1	2	1	4	4	0	0	0	0		0		52	1.5	23.1111	2		4	2	2	2	3	40	0	1	1	1	3	3		1	2	3	3	1	1	1	1	5	3	3	1	1	1	1	1
4546	20	3	1	1	2	1	4	4	0	0	0	0		0		52	1.5	23.1111	2		4	2	2	2	3	40	0	1	1	1	3	3		1	2	3	3	1	1	1	1	5	3	3	1	1	1	1	1
4549	20	3	1	2	1	2	4	3	0	0	0	0		0		65	1.65	23.8751	2	3	1	2	1	2	3	21.6667	0	2	3	1	1	1	1	1	1	1	1	1	2	1	3	3	1	1	1	3	1	1	6
4583	20	3	1	3	3	2	5	3	0	0	0	0		0		50	1.65	18.3655	1	3	2	1	1	3	1	18.3333	0	3	1	1	1	1	1	1	1	1	1	1	2	1	1	1	1	1	1	1	1	1	1
4593	20	3	1	3	1	2	4	2	1	0	0	1	1	1	1	50	1.7	17.301	1	2	4	1	1	2	1	21.6667	0	5	1	1	1	2	3	2	3	1	1	2	3	3	1	6	1	1	1	1	1	1	1
4613	20	3	1	3	1	2	4	3	1	0	0	0		0		53	1.65	19.4674	2	2	3	3	3	2	4	48.3333	0	5	6	6	6	6	3	5	1	6	6	5	5	3	5	6	6	6	4	3	4	5	4
4615	20	3	1	3	1	2	4	3	1	0	2	0		0		62	1.66	22.4996	2	3	3	2	1	1	1	15	0	1	1	1	2	1	1	1	1	1	1	1	2	1	1	2	1	1	1	1	1	1	1
4654	20	3	1	1	1	2	5	3	0	0	0	0		0		58	1.74	19.1571	2	1	3	1	1	2	3	26.6667	0	3	1	1	1	1	1	1	1	1	1	1	1	1	1	1	1	1	1	1	1	1	1
237	21	1	1	3	1	3	3	3	1	1	1	0		0		57	1.7	19.7232	2	3	3	1	1	1	2	15	0	3	1	1	1	1	1	1	1	1	1	1	1	1	1	1	1	1	1	1	1	1	1
257	21	1	1	4	1	2	5	3	1	0	0	0		0		90	1.7	31.1419	4	3	4	4	6	2	5	73.3333	1	5	6	4	6	6	4	2	1	3	4	1	6	1	6	6	6	3	1	4	4	6	3
293	21	1	1	4	1	3	5	3	1	0	1	0		0		58	1.7	20.0692	2	3	4	2	7	2	3	56.6667	1	1	3	5	5	5	3	1	2	2	3	2	2	1	1	4	2	4	1	1	1	5	5
296	21	1	1	4	1	3	3	3	1	1	0	0		0		56	1.66	20.3223	2	4	2	3	1	1	3	25	0	1	2	3	4	2	5	1	1	1	2	1	2	1	1	2	1	1	1	1	1	1	3
338	21	1	1	3	1	3	4	3	1	0	0	0		0		63	1.69	22.0581	2	4	4	4	7	1	3	60	1	1	6	2	6	3	3	1	1	2	2	1	2	1	3	3	1	2	1	1	1	4	3
365	21	1	1	2	3	3	5	3	0	1	0	0		0		48	1.63	18.0662	1	2	1	1	1	2	1	6.66667	0	2	1	1	1	3	2	1	1	1	1	1	2	1	1	3	1	1	1	1	1	1	2
370	21	1	1	3	1	1	4	3	0	1	0	0		0		49	1.65	17.9982	1	3	1	2	1	2	1	11.6667	0	2	2	1	3	1	1	1	1	1	1	1	2	1	2	1	1	1	1	1	3	1	1
380	21	1	1	2	3	3	4	2	1	0	0	0		0		50	1.65	18.3655	1	3	2	1	1	1	1	5	0	3	1	1	1	4	2	1	2	1	1	1	3	1	1	3	1	1	1	1	3	1	3
467	21	1	1	3	1	1	2	2	2	0	0	0		0		56	1.75	18.2857	1	4	1	1	1	3	1	13.3333	0	4	2	1	2	3	2	1	1	1	1	1	1	1	1	1	1	1	1	1	1	1	2
578	21	1	3	3	3	1	3	3	1	0	1	0		0		48	1.64	17.8465	1	3	1	1	1	1	1	0	0	1	1	1	1	2	1	1	1	1	1	1	1	1	1	1	1	1	1	1	1	1	1
606	21	1	3	3	4	3	4	3	1	0	0	0		0		53	1.63	19.9481	2	2	1	1	1	1	2	5	0	2	1	1	2	2	2	1	2	2	2	1	3	1	1	3	2	1	1	1	1	1	3
618	21	1	3	3	4	1	3	3	2	0	1	0		0		50	1.6	19.5312	2	3	2	2	1	1	1	10	0	1	1	1	1	3	1	1	1	1	1	1	1	1	1	3	1	1	1	1	1	1	1
624	21	1	3	4	4	1	5	3	0	0	0	0		0		65	1.75	21.2245	2	4	3	3	7	3	3	63.3333	1	1	3	1	3	4	1	1	1	1	5	1	3	1	1	1	1	1	1	1	1	3	1
1185	21	1	1	3	2	2	4	3	0	1	0	0		0		70	1.58	28.0404	3	3	3	2	7	1	2	40	0	2	3	3	3	2	1	1	1	1	2	1	1	1	1	1	1	1	1	1	1	2	1
1202	21	1	1	2	1	2	3	3	1	0	0	1	1	2	3	50	1.57	20.2848	2	4	4	1	7	2	1	41.6667	0	5	5	1	3	5	1	1	1	1	1	1	2	1	1	1	3	1	1	1	1	5	1
1258	21	1	1	3	3	2	4	3	1	1	1	0		0		53	1.64	19.7055	2	2	3	1	1	2	1	16.6667	0	1	1	1	1	2	1	1	1	1	1	1	2	1	1	1	1	1	1	1	1	1	1
1272	21	1	1	3	3	2	4	4	0	1	1	0		0		53	1.55	22.0604	2	3	3	1	1	2	2	21.6667	0	3	3	2	1	4	3	3	1	1	1	1	4	4	2	1	1	2	3	1	3	2	2
1379	21	1	1	1	3	2	5	3	0	1	0	0		0		49	1.51	21.4903	2	3	3	2	7	2	3	51.6667	0	4	6	1	6			1	1	1	1	1	5	3	6	6	6	3	1	1	2	6	6
1391	21	1	1	2	2	1	4	3	0	0	0	0		0		47	1.6	18.3594	1	4	4	4	1	3	1	43.3333	0	3	2	1	2	3	2	1	1	1	1	1	2	1	1	1	1	2	1	1	1	2	3
1401	21	1	1	2	2	1	4	3	0	0	0	0		0		60	1.73	20.0474	2	4	3	3	6	2	4	58.3333	1	3	4	5	3	1	1	1	1	2	4	1	2	2	2	3	3	1	1	3	2	2	1
1406	21	1	3	2	4	2	4	3	1	0	0	0		0		57	1.74	18.8268	2	4	5	2	7	1	2	50	0	1	5	1	2	4	2	1	1	2	1	1	4	1	1	2	1	2	1	1	4	6	6
1415	21	1	3	2	4	1	4	3	0	0	1	0		2	3	63	1.56	25.8876	3	3	3	5	7	3	4	78.3333	1	6	6	5	6	6	4	3	1	3	3	4	3	2	2	5	3	3	1	2	3	6	6
1521	21	1	2	4	4	3	4	2	0	0	0	0		0		54	1.7	18.6851	2	4	2	2	1	2	2	21.6667	0	3	3	1	3	4	1	1	1	2	1	1	3	1	1	3	1	1	1	1	3	3	1
1541	21	1	2	1	4	2	5	4		0	1	0		0		60	1.75	19.5918	2	3	2	1	1	2	1	11.6667	0	3	1	2	2	2	1	1	1	1	1	1	1	1	1	2	1	2	1	1	1	1	2
1840	21	1	2	3	4	2	4	3	0	0	0	0		1	3	55	1.65	20.202	2	3	5	4	7	3	1	68.3333	1	1	1	1	2	1	2	1	1	1	1	1	2	1	2	2	1	2	1	1	1	3	1
1857	21	1	2	3	4	3	2	1	1	0	1	0		0		69	1.65	25.3444	3	3	2	3	1	2	4	36.6667	0	3	3	1	3	3	2	1	1	2	1	1	2	1	2	2	2	1	1	1	2	1	6
1878	21	1	2	4	3	3	4	2	0	0	0	0		0		62	1.7	21.4533	2	3	2	3	1	2	3	31.6667	0	2	1	1	2	4	1	1	1	1	1	1	2	1	2	2	1	1	1	1	1	1	1
1879	21	1	2	1	3	2	4	3	0	0	0	0		0		57	1.62	21.7193	2	3	1	1	1	1	1	0	0	1	1	1	3	1	1	1	1	1	1	1	1	1	1	1	1	1	1	1	1	1	1
1914	21	1	2	4	3	1	4	3	0	0	0	0		0		60	1.74	19.8177	2	3	1	1	1	1	1	0	0	1	1	1	3	3	2	1	1	1	1	1	3	1	1	1	1	1	1	2	2	1	1
1193	21	1	1	2	1	1	4	3	0	0	0	0		0		54	1.61	20.8325	2	4	4	4	1	1	3	40	0	1	3	1	6	4	3	1	1	1	1	3	3	2	2	3	1	3	1	1	1	5	5
1346	21	1	1	3	1	2	4	3	0	0	0	0		0		53	1.6	20.7031	2	3	3	1	1	3	2	28.3333	0	3	3	1	2	3	1	1	2	2	1	1	3	1	2	2	2	2	1	1	2	2	6
449	21	1	1	1	1	2	4	3	0	0	0	0		0		50	1.62	19.052	2	2	1	1	1	1	1	0	0	1	1	1	1	1	1	1	1	1	1	1	1	1	1	1	1	1	1	1	2	2	1
375	21	1	1	4	1	3	3	2	1	0	0	0		0		63	1.58	25.2363	3	3	3	2	1	2	3	31.6667	0	3	4	3	5	4	4	2	1	3	3	1	5	1	3	4	1	2	1	3	3	3	4
1292	21	1	2	1	4	3	2	2	1	0	0	0		0		51	1.6	19.9219	2	2	2	3	1	2	3	31.6667	0	3	4	3	4	2	3	1	1	1	1	2	3	1	4	2	3	3	1	1	4	3	4
276	21	1	1	4	1	2	4	3	1	1	0	0		0		75	1.7	25.9516	3	4	4	3	7	2	3	61.6667	1	1	5	3	5	4	3	4	1	1	1	1	2	1	3	1	3	5	1	2	2	4	1
1201	21	1	1	3	2	3	4	3	1	0	1	1	2	0		87	1.64	32.3468	4	4	3	5	6	2	5	73.3333	1	5	6	4	6	6	6	6	3	5	5		4	6	6	6	5	5	4	5	6	6	3
247	21	1	1	3	3	3	3	3	0	1	0	0		1	2	50	1.6	19.5312	2	3	5	1	1	2	1	26.6667	0	3	1	1	1	2	1	3	1	1	1	1	3	1	1	3	1	1	1	1	2	1	1
1176	21	1	1	3	2	3	3	2	2	0	0	2	2	2	2	52.3	1.5	23.2444	2	2	3	5	4	1	4	55	1	6	4	1	6	5	1	1	1	3	2	1	6	1	5	3	6	3	2	2	4	2	6
198	21	1	2	2	4	3	3	3	0	0	0	0		0		58	1.56	23.833	2	4	3	3	3	2	4	48.3333	0	3	3	1	4	4	3	1	1	2	1	1	3	1	3	4	1	3	1	2	2	4	2
216	21	1	1	3	3	2	4	2	0	0	0	0		0		52	1.65	19.1001	2	3	3	3	7	2	3	56.6667	1	1	6	1	6	6	6	1	1	1	1	1	5	1	3	6	1	4	1	1	4	6	6
851	21	1	1	1	3	2	4	3	0	0	0	0				48	1.6	18.75	2	2	1	1	1	1	2	5	0	2	1	1	2	2	1	1	1	1	1	1	2	1	1	1	1	2	1	1	1	1	1
1271	21	1	1	4	3	2	4	3	0	1	1	0		0		68	1.61	26.2336	3	2	4	1	1	1	2	20	0	5	3	1	2	4	5	3	1	1	1	1	4	3	2	4	1	2	1	1	3	2	5
1358	21	1	1	2	3	2	4	3	0	1	0	1	2	0		56	1.63	21.0772	2	3	4	3	4	2	3	51.6667	0	5	5	3	5	6	5	3	1	1	1	1	1	1	1	1	1	1	1	1	1	3	4
1837	21	1	2	3	4	3	4	2	1	0	0	0		0		55	1.64	20.4491	2	4	2	1	1	2	1	11.6667	0	3	1	1	1	4	2	1	1	1	1	1	3	1	1	2	1	1	1	1	1	1	6
425	21	1	1	2	2	1	4	2	1	0	0	0		0		53	1.55	22.0604	2	4	3	3	2	2	3	40	0	2	3	3	3	4	3	1	1	2	4	2	3	1	3	3	3	2	1	2	4	2	4
1174	21	1	1	3	2	3	4	3	1	0	0	1	2	1	2	59	1.57	23.9361	2	4	4	4	7	3	5	83.3333	1	4	6	3	6	6	6	6	4	6	5	3	5	2	6	6	6	6	4	5	5	6	6
383	21	1	1	2	2	2	5	3	1	0	0	0		0		61	1.6	23.8281	2	4	4	3	1	3	5	58.3333	1	6	6	6	6	6	6	3	1	5	6	1	6	5	1	5	6	6	1	4	3	2	3
625	21	1	3	3	4	2	3	3	1	0	0	0		0		48	1.54	20.2395	2	3	2	2	2	2	3	30	0	1	1	1	2	3	1	1	1	2	1	1	3	1	2	1	5	1	1	1	2	1	1
632	21	1	3	3	4	1	4	3	0	0	0	0		0		70	1.68	24.8016	2	3	4	4	2	2	4	55	1	3	3	3			6	5	3	4	6	5	4	4	4	6	6	5	2	3	3	3	5
874	21	1	3	4	4	3	2	2	2	0	0	0		1	3	64	1.54	26.986	3	4	2	3	3	2	4	43.3333	0	3	3	3	4	4	4	1	2	4	3	1	4	1	2	5	6	3	2	2	2	4	6
1235	21	1	3	2	4	3	4	2	1	0	0	0		0		70	1.68	24.8016	2	4	2	2	3	2	4	38.3333	0	1	5	5	4	4	3	1	2	2	3	1	3	2	3	4	3	2	1	2	4	3	3
1519	21	1	2	4	4	3	4	3	1	1	0	0		0		53	1.68	18.7783	2	3	2	1	1	1	1	5	0	1	1	1	1	2	1	1	1	1	1	1	3	1	1	2	1	1	1	1	2	1	1
477	21	1	1	4	3	2	4	3	0	1	0	0		0		65	1.7	22.4913	2	3	2	2	1	1	3	20	0	3	4	3	3		2	1	1	1	1	1	2	1	1	3	1	2	1	1	2	2	1
1414	21	1	1	2	2	1	2	3	1	0	0	1	2	1	2	65	1.53	27.7671	3	3	4	3	2	3	5	61.6667	1	4	3	6	6	6	6	6	6	6	6	6	6	6	6	6	5	6	6	6	6	5	5
166	21	1	1	3	4	3	3	3	1	0	0	0		0		42	1.55	17.4818	1	4	3	1	1	1	1	10	0	2	1	1	1	3	2	2	1	1	1	1	3	1	1	3	1	1	1	1	2	1	1
471	21	1	1	3	3	3	1	1	2	0		1	2	0		74	1.75	24.1633	2	3	3	3	7	2	5	66.6667	1	4	6	4	5	6	5	1	2	5	5	5	5	4	4	3	2	5	1	5	5	6	3
1895	21	1	2	5	3	1	3	3	0	1	1	1	2	0		65	1.51	28.5075	3	3	3	4	5	1	5	58.3333	1	4	5	6	6	6	6	3	3	2	5	6	6	3	3	4	2	6	3	6	6	6	3
295	21	1	1	4	1	1	2	3	1	1	0	0		0		68	1.71	23.255	2	3	1	2	1	1	4	20	0	1	4	1	5	1	6	2	1	4	1	1	3	1	3	6		1	1	2	1	3	5
337	21	1	1	4	3	1	4	2	0	1	0	0		0		57	1.6	22.2656	2	3	2	3	1	1	3	25	0	3	4	3	4	4	4	1	1	1	1	1	3		2	4	1	2	1	2	3	3	4
478	21	1	3	3	4	3	2	2	1	0	0	0		0		45	1.51	19.736	2	4	1	1	1	1	1	0	0	1	2	1	1	3	2	1	1	2	1	1	2	1	2	3	2	2	1	1	2	1	3
391	21	1	1	2	1	3	4	3	1	0	1	0		0		54	1.6	21.0937	2	3	2	2	1	1	3	20	0	1	2	1	1	2	2	1	1	1	1	1	2	1	1	4	3	2	1	1	2	1	5
1269	21	1	1	3	3	2	4	3	0	1	1	0		0		53	1.65	19.4674	2	2	3	2	1	1	2	20	0	2	2	1	2	4	3	1	2	1	1	1	3	1	1	4	3	2	1	1	2	1	2
1387	21	1	1	1	3	2	3	2	1	0	0	0		1	1	72	1.62	27.4348	3	4	2	3	6	2	3	48.3333	0	3	4	3	4	4	4	1	6	3	2	2	6	2	4	5	6	6	2	2	2	3	5
1945	21	1	3	5	4	3	2	3	2	0	0	0		2	3	56	1.67	20.0796	2	4	4	4	7	3	4	78.3333	1	6	6	1	6	6	4	1	3	3	1	1	3	1	2	6	4	4	1	5	5	6	6
463	21	1	1	2	3	3	3	2	0	1	0	0		0		66	1.66	23.9512	2	2	2	4	1	1	3	30	0	3	3	3	2	2	3	1	1	1	1	1	2	1	1	2	1	1	1	1	2	3	3
430	21	1	1	3	4	3	4	3	1	0	0	0		0		65	1.62	24.7676	2	2	3	1	1	1	2	15	0	4	1	2	3	3	2	1	1	2	3	1	3	2	1	3	1	2	3	1	2	1	3
239	21	1	1	3	1	3	4	3	0	1	0	0		0		64	1.64	23.7954	2	3	3	2	3	2	3	38.3333	0	3	3	3	2	3	3	2	3	3	3	2	3	3	3	2	2	3	1	1	3	3	2
347	21	1	3	1	4	3	4	3	0	0	1	1	2	0		49	1.63	18.4425	1	3	3	3	2	2	3	40	0	3	3	1	4	5	4	1	1	1	1	1	3	2	2	4	3	4	1	3	2	3	5
1404	21	1	1	2	2	2	3	4	0	0	0	0		2	3	62	1.59	24.5243	2	3	5	4	7	2	3	71.6667	1	3	3	1	6	5	4	1	1	3	1	1	3	2	3	3	4	6	2	2	3	4	3
1186	21	1	1	3	2	2	3	2	1	0	0	0		0		50	1.65	18.3655	1	2	2	2	1	3	2	28.3333	0	2	2	3	3	3	3	1	2	2	1	2	2	1	2	3	1	3	1	1	1	1	1
1424	21	1	3	2	4	3	2	2	1	0	1	2	1	1	1	57	1.77	18.194	1	3	1	1	7	1	1	20	0	1	4	1	1	4	1	1	1	1	1	1	3	1	1	1	1	1	1	1	1	4	1
605	21	1	3	3	4	2	4	3	1	0	0	0		1	2	71	1.6	27.7344	3	3	4	4	2	1	4	48.3333	0	3	4	4	4	2	4	1	5	1	4	1	3	1	3	6	5	2	1	6	4	2	1
1181	21	1	1	3	2	1	5	4	0	0	0	0		0		75	1.65	27.5482	3	1	3	2	7	3	3	58.3333	1	3	4	3	4	3	4	1	1	1	1	1	2	1	1	1	1	3	1	1	2	4	1
246	21	1	1	3	3	2	3	3	0	1	0	0		0		53	1.62	20.1951	2	2	1	2	1	1	1	5	0	1	1	1	1	3	1	1	1	1	1	1	1	1	1	1	1	1	1	1	1	1	2
481	21	1	3	3	4	3	2	2	1	1	0	0		0		55	1.61	21.2183	2	3	3	3	4	2	3	46.6667	0	1	3	1	3	4	2	1	3	3	2	1	3	2	3	4	4	3	1	2	3	3	2
372	21	1	3	4	4	3	2	2	2	0	0	0		0		57	1.64	21.1927	2	4	3	2	1	1	4	30	0	5	6	6	6	5	3	3	1	4	3	3	6	3	6	6	6	6	1	3	3	1	6
374	21	1	1	4	1	3	2	3	1	0	1	0		0		52	1.48	23.74	2	3	3	4	3	2	4	53.3333	1	4	4	1	3	1	5	3	1	3	1	2	3	1	1	3	1	3	1	3	2	3	1
292	21	1	1	4	1	3	4	3	1	1	0	0		0		50	1.66	18.1449	1	3	1	2	2	2	4	30	0	1	1	3	5	3	3	1	1	1	2	1	3	1	1	3	2	2	1	1	2	2	5
840	21	1	1	1	1	3	5	3	0	0	0	0		0						3	3	4	7	3	4	73.3333	1	5	5	2	6	1	6	2	1	3	1	1	3	1	1	4	3	3	1	3	3	5	4
1362	21	1	1	2	3	3	2	2	1	1	0	0		0		69	1.72	23.3234	2	4	5	4	7	3	4	83.3333	1	6	6	6	6	6	3	6	1	5	3	1	6	2	6	6	6	6	2	6	6	6	4
206	21	1	3	1	4	3	4	3	0	0	0	1	2	0		64	1.72	21.6333	2	4	3	2	7	2	3	51.6667	0	3	5	3	6	6	5	2	1	5	5	2	5	4	5	2	4	5	1	5	3	3	5
271	21	1	1	4	1	3	4	3	0	1	1	0		0		41	1.5	18.2222	1	2	3	2	1	1	2	20	0	3	2	1	4	4	4	1	1	1	1	1	3	1	1	3	1	3	1	1	2	1	3
482	21	1	3	3	4	3	2	2	2	0	1	0		0		56	1.7	19.3772	2	4	4	1	3	2	2	33.3333	0	5	4	1	3	4	4	1	3	3	1	1	4	2	2	3	1	3	1	1	3	4	4
377	21	1	1	4	1	1	3	3	1	1	0	0		0		58.5	1.76	18.8856	2	2	4	2	1	2	2	31.6667	0	3	2	3	4	4	3	2	1	2	1	2	2	1	2	2	2	3	1	1	2	3	3
283	21	1	1	1	3	2	4	4	0	1	1	1	1	1	1	40	1.58	16.0231	1	2	3	1	1	2	1	16.6667	0	2	1	1	1	1	1	1	1	1	1	1	3	1	1	3	1	1	1	1	2	1	1
623	21	1	3	3	4	3	4	3	1	0	0	0		2	2	64	1.6	25	3	3	3	3	7	1	3	50	0	2	2	3	3	3	2	2	2	3	3	1	2	2	3	3	1	2	1	1	2	3	2
443	21	1	1	3	4	3	4	3	0	0	1	0		0		76	1.73	25.3934	3	3	3	2	1	1	3	25	0	3	3	3	4	3	2	2	2	1	3	2	3	2	3	2	2	2	2	2	2	2	3
472	21	1	1	3	3	3	2	2	2	1	0	1	3	1	3	48	1.65	17.6309	1	4	4	1	7	3	1	48.3333	0	5	5	2	1	3	2	2	2	1	2	1	2	2	1	3	2	2	2	1	2	3	1
1832	21	1	2	3	4	2	3	3	0	0	1	0		0		54	1.63	20.3244	2	2	1	2	1	2	1	11.6667	0	2	2	1	1	3	2	1	1	1	1	1	1	1	1	2	1	1	1	1	1	1	1
332	21	1	1	4	1	3	3	2	0	1	0	1	3	1	3	45	1.59	17.7999	1	4	3	1	1	3	1	23.3333	0	3	3	1	1	4	1	1	1	1	1	1	4	2	1	3	1	1	1	1	3	2	1
1206	21	1	1	2	1	1	4	3	0	0	1	0		0		57	1.64	21.1927	2	2	4	4	2	2	4	55	1	2	4	5	6	6	5	2	1	5	6	3	5	3	1	5	2	4	3	1	5	3	6
269	21	1	1	4	3	2	5	4	1	1	0	0		0		58	1.62	22.1003	2	3	5	3	2	2	5	60	1	3	4	1	4	4	2	1	1	2	1	1	5	2	3	5	5	3	3	2	4	3	2
372	21	1	1	2	3	1	3	2	0	1	0	0		0		54	1.65	19.8347	2	2	3	3	3	2	3	43.3333	0	5	5	6	5	6	5	3	4	4	5	3	5	2	4	5	5	5	2	3	3	4	5
1863	21	1	2	1	3	1	3	3	0	0	0	0		0		52	1.65	19.1001	2	3	2	1	1	2	1	11.6667	0	3	2	1	1	3	1	3	1	1	1	1	4	1	1	1	1	1	1	1	2	1	1
1237	21	1	3	2	4	3	4	3	1	0	0	0		0		55	1.53	23.4952	2	4	2	2	1	3	4	38.3333	0	4	5	3	4	2	3	1	1	2	1	2	3	1	3	3	1	3	1	3	2	2	3
1398	21	1	1	2	2	2	4	3	0	1	0	1	2	0		104	1.66	37.7413	4	3	4	4	7	2	5	76.6667	1	4	5	3	6	4	4	4	2	5	3	2	4	3	3	5	6	4	1	5	5	6	3
615	21	1	3	3	4	3	4	2	1	0	0	0		0		57	1.7	19.7232	2	3	1	2	1	1	1	5	0	3	2	2	3	1	2	1	1	2	1	1	2	1	2	2	1	1	1	1	2	1	1
1901	21	1	1	1	1	2	3	3	1	0		1	2	1	2	62	1.71	21.2031	2	4	4	5	7	3	4	83.3333	1	5	6	6	6	4	6	4	2	4	5	2	4	3	4	4	6	3	2	3	3	6	6
621	21	1	3	3	4	1	2	1	1	0	0	0		0		54	1.61	20.8325	2	3	3	4	2	1	2	33.3333	0	1	3	1	5	2	1	1	1	1	1	1	1	1	1	3	1	1	1	1	1	2	1
1946	21	1	3	5	4	3	4	2	0	0	0	0		1	2	63	1.63	23.7118	2	4	3	3	4	2	3	46.6667	0	3	3	2	4	4	3	1	1	3	1	2	3	1	2	3	1	4	1	1	1	4	4
318	21	1	3	2	3	3	4	2	1	0	0	1	2	0		53	1.56	21.7784	2	3	3	4	3	2	4	53.3333	1	4	4	3	4	4	3	1	1	2	2	1	3	1	3		2	3	2	1	2	3	1
185	21	1	3	1	4	3	5	1	2	0	0	0		0		50	1.63	18.8189	2	3	4	3	4	1	3	45	0	4	4	1	5	5	6	3	3	3	1	1	6	3	3	5	1	3	2	2	4	4	6
484	21	1	3	3	4	1	4	2	1	0	0	0				55	1.7	19.0311	2	2	2	2	4	1	3	30	0	2	2	1	2	4	3	2	1	1	2	2	1	1	1	2	1	3	1	1	2	3	1
1518	21	1	2	4	4	3	4	3	1	0	1	0				90	1.75	29.3878	3	3	4	4	7	3	4	78.3333	1	3	5	4	6	3	3	4	5	6	3	3	5	2	5	4	5	4	1	3	4	5	2
464	21	1	3	3	4	3	2	2	1	0	0	0		1	2	70	1.7	24.2215	2	4	4	5	7	2	5	81.6667	1	4	6	4	6	6	6	2	2	6	6	2	6	1	3	5	5	6	1	5	5	6	1
483	21	1	3	3	4	3	4	2	0	0	0	0		1	1	58	1.76	18.7242	2	4	2	1	1	2	1	11.6667	0	4	3	1	1	3	1	3	1	1	1	1	3	2	1	3	1	1	1	1	2	3	1
1205	21	1	1	2	1	2	4	3	0	0	0	1	1	0		43	1.65	15.7943	1	2	2	1	7	2	1	31.6667	0	4	4	1	1	3	1	2	2	1	1	1	4	4	1	3	1	1	2	1	3	3	1
446	21	1	1	3	1	3	2	2	1	1	0	0		0		51	1.65	18.7328	2	3	3	1	1	1	1	10	0	1	1	1	3	1	1	3	1	1	1	1	3	1	1	3	1	1	1	1	3	1	1
236	21	1	1	3	1	3	2	2	0	1	0	0		1	3	60	1.74	19.8177	2	4	3	3	2	2	3	40	0	1	1	1	3	4	4	4	4	4	4	4	4	4	4	4	4	4	1	1	2	2	5
1367	21	1	1	2	3	2	4	3	0	0	0	0		0		60	1.74	19.8177	2	3	4	3	2	2	3	45	0	3	3	1	4	4	1	2	3	4	1	2	3	3	3	4	3	3	2	2	4	3	4
401	21	1	1	3	4	1	4	3	1	1	1	0		0		54	1.65	19.8347	2	2	2	1	1	2	2	16.6667	0	2	1	1	2	2	2	1	1	1	1	1	1	1	1	2	1	1	1	1	1	1	2
1222	21	1	1	2	1	3	4	3	1	0	0	0		0		45	1.55	18.7305	2	2	2	1	1	1	1	5	0	3	1	1	1	2	1	1	1	1	1	1	2	2	1	1	1	1	1	1	2	1	1
1954	21	1	3	4	4	1	4	3	1	0	1	0		0		77	1.68	27.2817	3	4	2	4	2	2	3	40	0	2	3	5	3	3	5	1	2	3	4	1	3	1	3	3	3	4	1	2	3	3	2
1559	21	1	3	4	3	2	3	3	1	0	0	0		0		58	1.62	22.1003	2	3	2	1	1	2	3	21.6667	0	3	2	3	2	2	4	1	1	2	1	3	3	3	2	3	2	3	1	1	2	1	3
168	21	1	1	3	1	1	3	3	0	0	0	0		0		66.5	1.63	25.0292	3	3	3	4	7	2	3	61.6667	1	3	5	1	4	2	3	1	1	2	1	2	3	1	3	3	1	4	1	1	2	5	1
1364	21	1	1	2	3	2	3	3	1	1	0	0		0		73	1.76	23.5666	2	3	1	2	1	1	2	10	0	1	1	1	3	1	3	1	1	1	1	1	1	1	1	2	1	2	1	1	1	1	2
407	21	1	1	4	1	3	4	3	0	0	1	0		0		49	1.55	20.3954	2	4	2	2	1	2	2	21.6667	0	6	6	1	6	6	5	1	1	1	1	1	2	1	1	4	4	4	1	1	1	4	6
199	21	1	2	2	4	3	2	3	0	0	1	0		1	3	49	1.52	21.2084	2	3	3	3	6	3	4	65	1	3	4	1	6	6	6	4	1	3	1	5	5	4	5	6	6	6	5	4	4	5	5
243	21	1	1	3	1	3	2	2	0	1	0	0		0		64	1.68	22.6757	2	4	4	4	2	2	4	55	1	3	4	4	4	5	4	1	1	1	4	3	3	1	2	5	1	3	2	3	3	4	5
468	21	1	1	3	1	1	5	3	0	0	0	0		0		61	1.67	21.8724	2	4	2	2	2	1	2	18.3333	0	2	3	3	3	3	4	2	3	3	2	1	4	2	1	3	2	2	3	3	2	3	2
1972	21	1	2	1	4	1	5	2	1	0	1	0		0		52	1.62	19.8141	2	3	3	1	1	2	1	16.6667	0	1	2	1	1	1	1	3	1	1	1	1	2	2	1	3	1	1	1	1	3	1	1
1277	21	1	1	1	1	2	3	3	0	0	0	0		0		60	1.6	23.4375	2	3	2	4	6	2	5	63.3333	1	4	4	1	5	6	5	1	3	3	3	3	5	1	4	4	2	4	1	2	4	4	6
382	21	1	1	2	1	3	2	2	2	0	2	1	2	1	2	59	1.54	24.8777	2	3	5	5	6	3	5	90	1	6	6	6	6	6	6	6	6	6	6	5	6	6	6	6	6	6	5	5	5	6	6
453	21	1	1	3	3	3	4	3	1	1	0	0		0		55	1.63	20.7008	2	2	1	2	2	1	2	13.3333	0	1	1	2	2	1	2	1	1	1	1	1	2	1	1	2	1	1	1	1	1	1	1
1549	21	1	3	4	4	3	2	2	1	0	1	0		0		78	1.67	27.968	3	4	2	2	1	1	3	20	0	1	3	3	5	3	1	1	1	2	2	1	3	1	2	4	2	2	2	1	2	1	1
1956	21	1	3	4	4	1	3	3	1	0	0	0		0		48.8	1.63	18.3673	1	2	2	1	1	1	1	5	0	3	1	1	1	3	2	1	1	1	1	1	3	1	1	3	1	1	2	4	1	2	1
373	21	1	1	4	1	2	4	3	0	1	0	0		0		49	1.55	20.3954	2	3	3	2	1	2	3	31.6667	0	1	5	3	6	6	4	1	1	3	2	1	3	1	2	3	2	4	1	2	4	1	5
343	21	1	1	4	1	1	3	3	0	1	1	0		0		68	1.64	25.2826	3	4	3	4	7	2	3	61.6667	1	4	4	4	5	5	6	2	1	3	3	3	4	2	4	3	3	4	1	2	3	4	4
1366	21	1	1	2	3	2	1	3	2	1	0	0		0		50	1.72	16.901	1	3	1	3	1	1	3	20	0	3	2	6	6	3	6	2	1	2	3	2	2	1	2	1	6	2	1	1	1	1	6
403	21	1	1	2	3	2	3	3	1	0	0	0		0		80	1.6	31.25	4	2	2	2	1	1	4	25	0	6	2	2	4	4	4	1	1	5	3	1	3	1	3	6	1	4	1	2	4	1	6
849	21	1	3	2	3	3	3	3	1	0	0	0		0		65	1.63	24.4646	2	3	3	4	2	2	5	55	1	3	5	1	5	5	3	1	1	5	3	1	6	1	3	6	3	2	2	2	2	6	3
421	21	1	1	3	3	2	4	3	1	1	1	0		0		73	1.78	23.04	2	3	3	3	1	3	4	48.3333	0	2	4	5	6	6	2	1	3	5	3	1	5	1	4	5	4	1	1	2	3	2	2
417	21	1	1	3	1	1	3	2	0	0	1	0		0		95	1.68	33.6593	4	3	1	1	2	1	4	18.3333	0	5	5	5	5	2	4	1	1	1	1	1	1	1	2	3	1	2	1	3	2	1	1
411	21	1	1	3	3	3	5	3	0	1	0	0		0		53	1.7	18.3391	1	2	2	1	1	1	2	10	0	1	1	1	1	2	1	1	1	1	1	1	1	1	1	1	1	1	1	1	1	1	3
1400	21	1	1	2	2	2	3	3	1	0	0	0		0		60	1.6	23.4375	2	3	3	3	7	2	3	56.6667	1	3	5	5	4	6	4	1	1	3	3	3	3	3	3	3	4	4	1	2	2	5	4
633	21	1	3	3	4	3	2	3	1	0	1	0		0		64	1.65	23.5078	2	3	5	4	7	3	5	88.3333	1	4	4	2	4	4	4	3	1	4	1	1	4	1	1	3	3	3	1	1	2	4	4
1233	21	1	1	1	3	3	5	3	0	0	0	0		0		58	1.67	20.7967	2	3	1	3	1	1	2	15	0	1	2	2	4	4	2	1	1	1	1	1	1	1	1	1	1	1	1	1	1	2	2
287	21	1	1	4	3	2	5	3	0	1	0	0		0		51	1.56	20.9566	2	3	4	2	6	1	3	46.6667	0	1	4	1	2	5	5	1	5	1	1	1	5	2	3	2	2	5	2	2	2	5	5
156	21	1	1	1	3	3	4	3	1	0	0	0		0		70	1.75	22.8571	2	2	4	2	3	2	3	43.3333	0	3	5	3	5	6	6	2	1	2	1	1	4	1	3	3	5	5	1	1	3	4	6
267	21	1	1	4	3	2	3	3	1	1	1	0		0		62	1.62	23.6244	2	3	3	4	2	2	3	45	0	6	4	3	6	4	6	3	2	3	2	2	3	2	3	4	4	3	2	1	2	3	4
405	21	1	1	4	1	3	4	3	1	1	2	0		0		48	1.55	19.9792	2	4	2	3	6	2	3	48.3333	0	2	3	1	3	3	3	1	1	1	1	1	1	1	1	2	1	3	1	1	1	2	2
202	21	1	3	1	3	2	4	2	1	0	0	0		0		65	1.66	23.5883	2	2	2	2	1	1	2	15	0	2	3	1	3	4	3	1	1	2	1	1	4	1	2	3	1	2	1	1	1	2	2
629	21	1	3	3	4	2	4	2	1	0	0	0		0		65	1.67	23.3067	2	4	3	4	1	3	4	53.3333	1	2	3	3	4	4	3	1	1	2	3	2	3	2	3	4	4	3	2	2	2	3	1
222	21	1	1	4	1	3	2	2	1	0	0	0		0		75	1.68	26.5731	3	3	4	4	5	3	4	71.6667	1	4	5	6	6	5	5	3	2	4	4	4	5	5	4	5	5	5	3	4	4	3	5
258	21	1	1	4	1	1	2	2	1	1	1	0		0		70	1.55	29.1363	3	3	2	1	2	1	2	13.3333	0	1	1	3	3	2	2	1	1	2	3	2	2	1	1	3	1	1	1	1	1	1	1
821	21	1	1	1	1	2	4	2	1	0	0	1	2	0		57	1.67	20.4382	2	3	2	1	2	1	2	13.3333	0	2	1	1	4	3	2	1	1	1	1	1	1	1	1	1	1	1	1	1	1	2	1
1279	21	1	1	1	1	3	3	2	0	0	0	0		0		79	1.75	25.7959	3	3	5	3	3	2	5	63.3333	1	3	6	6	6	4	5	3	4	6	2	3	6	5	3	3	6	5	3	6	6	3	6
378	21	1	1	4	1	2	3	3	1	0	0	0		0		47	1.55	19.563	2	2	3	2	3	2	2	33.3333	0	1	1	1	3	1	2	1	1	1	1	1	1	1	1	1	1	1	1	1	1	1	1
1213	21	1	3	2	4	2	3	3	0	0	1	1	2	1	2	67.5	1.64	25.0967	3	4	5	4	7	3	5	88.3333	1	6	6	6	6	6	1	6	1	6	6	3	6	1	6	6	6	4	1	6	6	6	6
169	21	1	1	3	3	3	2	3	1	1	0	0		1	3	53	1.58	21.2306	2	4	2	4	4	2	3	46.6667	0	4	4	4	4	5	4	1	1	3	2	2	4	2	4	3	1	3	1	1	3	4	4
475	21	1	3	3	4	3	4	3	1	0	0	0		0		47	1.63	17.6898	1	3	2	1	7	2	1	31.6667	0	2	4	1	1	3	1	1	1	1	1	1	4	1	1	4	1	1	1	1	1	4	1
317	21	1	3	3	3	2	3	1	2	1	0	1	2	0		95	1.73	31.7418	4	3	1	1	7	1	5	40	0	3	4	4	6	1	3	1	1	3	2	1	2	1	3	6	3	3	3	3	3	5	6
192	21	1	2	2	4	3	3	3	1	0	0	0		0		70	1.69	24.5089	2	3	4	4	1	2	4	51.6667	0	3	2	6	5	6	2	4	2	2	5	2	4	3	4	5	5	3	1	3	6	2	3
187	21	1	3	1	3	3	3	2	0	0	1	0		0		46	1.56	18.902	2	3	4	2	4	2	4	51.6667	0	6	5	5	5	6	6	3	2	3	6	1	4	2	5	4	2	1	3	3	5	6	6
1835	21	1	2	3	4	1	4	3	0	0	0	0		0		57	1.63	21.4536	2	4	3	4	1	2	4	46.6667	0	6	4		6	6	6	3	2	3	2	3	4	1	2	3	4	3	1	1	2	2	3
1306	21	1	1	2	3	3	3	3	1	0	1	2	2	1	1	43	1.55	17.898	1	3	2	1	1	1	1	5	0	2	1	1	1	3	1	1	1	1	1	1	3	1	1	3	1	1	1	1	3	1	1
1214	21	1	3	2	4	1	3	2	1	0	1	0		0		67	1.59	26.5021	3	4	2	4	1	3	4	48.3333	0	3	6	6	6	2	1	1	1	2	5	1	3	1	1	1	4	1	1	2	2	3	1
1334	21	1	1	1	1	1	4	2	1	0	1	0		0		42	1.6	16.4062	1	2	2	2	1	2	3	26.6667	0	6	3	1	3	6	4	3	1	1	1	3	5	2	3	5	1	4	1	1	4	3	1
1405	21	1	3	2	4	1	2	3	1	0	0	1	2	0		67	1.62	25.5296	3	2	4	5	7	3	5	88.3333	1	5	6	1	6	6	6	6	6	6	1	5	6	1	6	6	3	6	3	3	5	6	4
1453	21	1	1	2	2	2	3	3	0	0	1	0		0		54	1.66	19.5965	2	3	1	2	1	2	2	16.6667	0	4	3	4	2	4	3	1	1	1	1	1	1	1	1	1	1	1	1	1	1	1	2
1413	21	1	1	2	3	3	4	3	1	1	1	0		0		58	1.63	21.83	2	3	2	2	1	2	4	31.6667	0	5	6	6	6	6	6	2	6	6	6	4	3	1	6	6	6	4	1	3	6	3	6
575	21	1	3	2	3	3	2	1	1	0	1	1	2	1	3	65	1.6	25.3906	3	4	4	3	7	3	5	78.3333	1	6	6	5	6	6	6	6	6	6	3	5	6	6	6	6	6	6	6	6	6	6	6
584	21	1	3	3	3	3	3	3	1	1	0	0		0		75	1.64	27.8852	3	4	2	3	6	2	4	53.3333	1	4	4	6	5	5	5	3	2	5	6	2	5	2	5	4	6	5	2	4	3	5	5
587	21	1	1	3	3	2	3	3	1	1	0	0		0		55	1.64	20.4491	2	4	3	2	2	1	3	28.3333	0	3	6	6	6	6	1	1	1	6	1	1	6	1	2	6	1	6	1	1	3	6	6
294	21	1	1	4	1	3	3	3	1	0	2	1	2	0		78	1.61	30.0914	4	3	2	3	7	2	3	51.6667	0	3	4	6	5	5	5	2	1	2	3	2	2	1	2		3	1	1	3	2	4	5
473	21	1	1	3	3	3	1	1	2	0	0	1	3	1	3	58	1.67	20.7967	2	4	3	3	6	2	4	58.3333	1
2435	21	2	3	4	4	2	4	3	0	0	0	1	2	0		54	1.57	21.9076	2	2	3	4	2	3	4	56.6667	1	3	5	4	5	5	5	1	1	4	1	1	5	2	3	3	5	5	1	1	3	3	5
2437	21	2	3	4	4	1	3	3	1	0	1	1	2	0		75	1.68	26.5731	3	3	4	5	6	2	5	78.3333	1	1	5	3	4	4	4	3	1	3	3	1	3	1	3	4	3	4	1	2	3	4	4
2450	21	2	3	4	4	3	3	3	1	0	0	0		0		50	1.69	17.5064	1	1	3	1	1	1	3	20	0	3	2	3	2	6	3	1	3	1	2	1	2	1	1	3	2	2	1	1	2	1	1
2453	21	2	3	4	4	3	4	3	1	0	0	2	2	2	2	79	1.68	27.9904	3	3	4	3	7	1	4	60	1	5	5	5	6	6	2	3	2	1	1	2	5	2	2	4	6	5	5	5	5	5	5
2469	21	2	3	4	4	3	4	3	1	0	0	0		1	1	61	1.72	20.6193	2	1	2	3	4	1	3	35	0	3	3	3	3	3	2	2	1	1	1	1	2	2	1	2	2	3	1	1	1	3	3
2470	21	2	3	4	4	3	3	1	1	1	1	0		0		50	1.62	19.052	2	2	2	1	1	1	3	15	0	2	1	1	1	3	3	1	1	1	1	1	1	1	1	1	1	1	1	1	1	1	1
2523	21	2	1	1	1	2	4	3	0	0	0	0		0		60	1.61	23.1473	2	2	1	1	2	1	2	8.33333	0	3	2	2	2	3	1	1	1	1	1	1	1	1	2	3	1	2	1	1	2	2	1
2525	21	2	3	4	4	2	4	3	0	0	0	0		0		49	1.71	16.7573	1	3	2	1	1	2	1	11.6667	0	1	1	1	2	1	2	1	1	1	1	1	1	1	1	1	1	1	1	1	1	1	1
2527	21	2	3	3	4	2	3	2	1	0	1	0		0		60	1.74	19.8177	2	3	2	2	1	1	2	15	0	1	3	1	2		1	1	1	1	1	1	1	1	1	1	1	1	1	1	1	1	2
2534	21	2	3	3	4	3	4	3	0	0	0	0		0		55	1.69	19.257	2	2	1	1	1	1	2	5	0	1	2	1	2	1	1	1	1	1	1	1	1	1	1	1	1	1	1	1	1	1	1
2551	21	2	3	4	4	1	4	3	0	0	0	0		0		55	1.8	16.9753	1	3	1	1	1	1	1	0	0	1	1	1	1	1	1	1	1	1	1	1	1	1	1	1	1	1	1	1	1	1	1
2574	21	2	3	4	4	3	3	3	0	0	0	0		0		68	1.7	23.5294	2	4	4	4	7	3	1	63.3333	1	4	2	1	3	2	3	1	1	1	1	1	1	1	1	1	2	1	1	1	1	4	1
2633	21	2	3	5	4	2	3	3	0	0	0	0		0		61	1.69	21.3578	2	2	2	1	7	1	2	30	0	1	1	5	2	5	3	1	1	1	5	1	1	1	1	1	1	1	1	1	1	1	4
2646	21	2	3	4	4	2	4	3	1	0	0	0		1	3	60	1.73	20.0474	2	3	3	2	2	1	2	23.3333	0	1	4	4	4	4	4	1	1	1	1	1	1	1	1	2	1	4	1	1	1	1	4
2657	21	2	1	1	1	2	3	3	0	1	0	0		0		45	1.71	15.3894	1		3	1	1	2	1	16.6667	0	2	1	3	1	4	1	1	3	1	1	1	1	1	1	3	1	1	1	1	1	1	1
2680	21	2	1	3	1	3	4	3	0	0	0	0		1	2	63	1.7	21.7993	2	3	4	2	1	1	3	30	0	4	2	3	2	3	3	1	1	2	3	1	2	1	1	2	1	1	1	1	2	1	2
2734	21	2	3	4	4	2	2	3	0	0	0	0		0		56	1.64	20.8209	2	3	3	3	1	1	2	25	0	2	3	3	3	3	1	1	1	2	1	1	2	1	1	1	1	1	1	1	1	3	1
2735	21	2	3	4	4	3	2	3	1	0	1	0		0		53	1.63	19.9481	2	3	3	1	1	1	3	20	0	2	2	3	2	2	1	1	1	1	1	1	1	1	1	2	1	1	1	1	1	1	1
2747	21	2	3	4	4	2	4	3	1	0	0	0		0		59	1.6	23.0469	2	3	3	2	4	1	2	30	0	1	2	1	1	2	1	1	1	1	1	2	1	1	1	3	1	1	1	1	1	1	1
2751	21	2	3	3	4	2	2	3	0	0	0	0		0		53	1.64	19.7055	2	1	5	1	1	2	1	26.6667	0	5	1	1	1	6	1	1	1	1	1	1	3	1	1	4	1	1	1	1	1	1	1
2759	21	2	3	3	4	2	2	3	2	0	0	0		0		50	1.65	18.3655	1	3	3	2	2	2	2	30	0	3	3	5	2	5	3	1	1	1	1	1	2	1	1	2	2	2	1	1	1	2	2
2779	21	2	3	4	4	2	4	3	0	0	0	0		0		64	1.69	22.4082	2	3	3	2	1	2	3	31.6667	0	3	5	1	4	3	3	1	1	2	1	1	2	1	1	3	3	3	1	1	1	2	3
2884	21	2	1	3	1	2	5	3	0	0	0	0		0		53	1.6	20.7031	2	3	3	2	1	1	2	20	0	1	1	1	1	1	1	1	1	1	1	1	1	1	1	2	1	1	1	1	2	1	1
2898	21	2	1	2	1	1	4	2	0	1	0	0		0		55	1.65	20.202	2	4	2	2	2	3	2	31.6667	0	3	2	1	2	2	2	1	1	1	1	1	1	1	1	1	1	1	1	1	1	1	1
2925	21	2	3	3	4	2	3	2	1	0	1	0		0		66	1.7	22.8374	2	3	3	2	2	1	3	28.3333	0	3	2	5	4	4	5	3	4	1	2	2	2	1	1	5	5	3	2	2	3	3	4
2989	21	2	3	5	4	1	4	2	1	1	0	0		0		61	1.6	23.8281	2	2	3	2	7	3	3	58.3333	1	3	3	5	3	3	3	1	1	1	1	2	2	2	1	2	1	2	1	2	2	4	3
3004	21	2	3	4	4	3	5	3	0	0	0	0		0		60	1.63	22.5827	2	3	2	3	3	2	3	38.3333	0	3	4	5	5	5	5	1	1	2	4	2	3	3	3	3	2	3	1	1	2	4	4
3251	21	2	1	4	1	2	3	2	0	0	1	0		1	1	52	1.72	17.5771	1	2	3	1	1	2	1	16.6667	0	1	1	2	2	3	3	1	1	1	1	1	2	1	1	1	1	2	1	1	1	1	1
3390	21	2	3	4	4	2	4	3	0	0	1	0		0		65	1.7	22.4913	2	3	2	1	1	1	1	5	0	1	1	1	1	2	2	1	1	1	1	1	2	1	1	2	1	1	1	1	2	1	3
3394	21	2	3	4	4	2	2	3	2	0	1	0		0		51	1.55	21.2279	2	3	3	2	7	1	3	45	0	1	2	2	2	3	3	1	1	1	1	1	1	1	1	1	1	2	1	1	1	2	1
3396	21	2	3	4	4	2	3	3	0	0	0	0		0		49.5	1.64	18.4042	1	2	3	1	1	2	2	21.6667	0	1	1	5	2	5	1	1	3	1	1	1	2	1	1	1	1	1	1	1	1	1	1
4013	21	2	3	4	4	3	4	3	1	0	1	0		0		66	1.74	21.7994	2	2	2	1	2	2	2	20	0	2	1	1	1	3	2	1	1	1	2	1	1	1	1	1	3	1	1	1	1	1	2
4030	21	2	3	4	1	2	4	4	0	0	0	0		0		52	1.54	21.9261	2		3	1	1	1	1	10	0	1	1	1	1	2	2	1	1	1	1	1	1	1	1	1	1	1	1	1	1	1	1
4032	21	2	3	4	1	2	4	4	0	0	0	0		0		58	1.64	21.5645	2	3	4	3	2	2	3	45	0	3	3	3	4	3	2	2	1	1	2	1	3	3	3	3	1	3	1	2	2	4	2
2433	21	2	3	4	4	2	3	3	0	0	0	0		0		74	1.6	28.9062	3	2	4	3	7	2	4	66.6667	1	4	5	5	3	3	3	1	4		6	1	3	1	2	5	3	4	1	2	3	6	4
2482	21	2	2	3	4	3	4	2	0	0	1	0		0		53	1.7	18.3391	1	3	1	1	1	1	2	5	0	1	1	1	1	2	2	1	1	1	1	1	2	1	1	2	1	1	1	1	1	1	2
2484	21	2	3	4	4	3	4	2	0	0	0	0		0		52	1.66	18.8707	2	3	3	1	1	1	1	10	0	4	1	2	3	3	2	1	1	1	1	1	2	1	1	2	1	1	1	1	1	1	1
2549	21	2	3	4	4	2	4	3	0	0	1	0		1	2	51	1.69	17.8565	1	3	1	3	1	1	2	15	0	3	1	1	3	5	4	1	1	2	1	1	2	1	1	3	1	1	1	1	2	1	5
2609	21	2	3	3	4	2	4	2	0	0	0	0		0		64	1.67	22.9481	2	2	3	2	1	2	1	21.6667	0	2	1	3	2	3	1	1	1	1	2	1	1	1	1	2	1	1	1	1	1	1	1
2664	21	2	1	4	1	2	3	3	0	0	0	0		0		51	1.61	19.6752	2	2	3	1	2	2	2	25	0	4	4	3	4	4	3	1	1	1	1	1	1	1	2	1	1	2	1	1	1	2	4
2897	21	2	1	4	4	2	4	3	0	0	1	0		0		63	1.67	22.5896	2	2	1	1	3	2	2	18.3333	0	3	2	1	2	2	2	1	1	1	1	1	1	1	1	1	1	1	1	1	1	1	1
3003	21	2	3	4	4	2	5	3	0	0	0	0		0		56	1.65	20.5693	2	3	3	2	1	3	2	33.3333	0	2	2	3	3	4	2	1	1	1	1	1	2	1	1	2	1	3	1	1	2	1	2
3008	21	2	3	4	4	2	3	3	0	0	0	0		0		52	1.61	20.061	2	1	1	1	1	2	1	6.66667	0	2	1	2	2	4	2	1	1	1	1	1	1	1	1	1	1	1	1	1	1	1	1
3135	21	2	1	5	1	2	4	3	0	0	0	0		0		50	1.65	18.3655	1	2	3	2	1	3	1	28.3333	0	5	1	1	1	1	1	1	1	1	1	1	1	1	1	1	1	1	1	1	1	1	1
4016	21	2	3	4	4	2	5	3	0	0	0	0		0		54	1.6	21.0937	2	2	4	3	7	2	4	66.6667	1	5	5	4	4	6	5	2	1	4	4	3	4	3	4	4	5	6	2	3	3	6	4
2521	21	2	1	4	1	3	5	3	0	1	0	1	2	0		59	1.69	20.6575	2	3	3	2	3	2	3	38.3333	0	3	4	3	3	3	4	1	1	1	1	1	1	4	1	2	1	5	1	1	2	5	6
4029	21	2	3	4	1	2	4	3	1	0	0	0		1	2	49	1.67	17.5697	1	2	5	4	1	3	4	63.3333	1	3	5	5	6	6	5	4	2	4	2	4	3	3	2	3	3	6	1	2	2	5	6
3292	21	2	1	4	1	2	4	3	0	0	0	0		0		47	1.6	18.3594	1	2	2	2	2	2	2	25	0	1	3	1	1	2	3	1	1	1	1	1	1	1	1	1	1	1	1	1	3	1	1
4003	21	2	3	4	4	2	4	3	0	0	0	0		1	3	64	1.75	20.898	2	2	3	2	1	2	3	31.6667	0	4	3	1	2	5	1	1	1	3	2	1	3	1	3	4	2	3	1	2	2	1	5
2467	21	2	3	4	4	2	4	2	1	0	1	0		0		53	1.64	19.7055	2	3	2	2	1	1	2	15	0	1	2	1	3	4	2	1	1	1	1	1	2	1	1	2	1	3	1	1	2	1	1
2618	21	2	3	3	4	3	4	3	1	0	0	1	2	1	3	63	1.6	24.6094	2	3	5	2	2	2	3	45	0	1	2	2	4	4	3	2	1	1	1	1	1	2	2	2	1	3	1	1	1	5	1
3175	21	2	1	4	4	2	4	3	0	0	1	0		1	1	48	1.61	18.5178	2	2	3	2	2	2	2	30	0	4	2	2	5	5	5	2	1	3	2	2	5	5	4	3	1	4	1	1	3	3	4
2552	21	2	3	4	4	3	4	4	0	1	1	0		0		60	1.7	20.7612	2	2	2	2	1	2	3	26.6667	0	3	4	1	4	3	5	1	1	2	1	1	2	1	2	3	1	3	1	1	1	1	1
2752	21	2	3	3	4	2	3	2	0	0	1	0		0		65	1.66	23.5883	2	2	5	4	5	2	5	75	1	6	5	4	6	6	6	2	3	2	2	1	3	5	5	6	6	6	2	3	6	4	4
3209	21	2	1	3	1	2	2	3	1	0	0	0		0		60	1.75	19.5918	2	3	2	1	1	1	2	10	0	3	2	3	3	3	4	1	1	2	1	3	3	1	2	5	2	5	1	1	2	2	5
3398	21	2	3	4	4	2	4	3	1	0	1	1	2	2	3	56	1.58	22.4323	2	2	4	3	7	2	4	66.6667	1	5	4	6	6	4	2	1	1	2	1	1	2	1	1	3	3	4	1	1	2	3	4
4018	21	2	3	4	1	2	4	3	0	0	1	0		0		49	1.7	16.955	1	3	3	1	1	1	1	10	0	2	1	1	1	3	1	1	1	1	1	1	2	1	1	1	1	1	1	1	1	1	1
2590	21	2	3	1	1	3	4	3	0	0	0	0		1	1	48	1.64	17.8465	1	3	1	2	1	2	1	11.6667	0	2	1	1	4	3	2	1	1	1	1	1	2	1	1	2	1	1	1	1	2	1	1
2506	21	2	1	4	4	3	4	2	0	0	1	0		0		60	1.6	23.4375	2	2	1	3	1	2	3	26.6667	0	1	3	2	2	2	2	1	3	1	1	1	2	2	1	3	1	1	1	1	2	1	3
2629	21	2	3	4	4	2	4	3	0	0	0	1	2	0		74	1.68	26.2188	3	2	3	3	2	2	4	45	0	2	6	3	6	6	1	1	1	6	1	1	6	1	6	4	3	3	1	5	5	3	1
2882	21	2	1	4	1	3	4	3	0	0	0	0		0		63	1.66	22.8625	2	3	3	2	2	1	3	28.3333	0	4	4	5	5	4	5	2	2	3	3	4	3	3	3	2	1	5	1	2	3	4	3
3303	21	2	2	1	1	2	3	2	2	0	1	0		0		52	1.65	19.1001	2	1	3	1	1	3	2	28.3333	0	4	1	5	1	5	4	1	1	1	1	1	1	1	1	1	1	1	1	1	1	1	1
4020	21	2	3	4	1	2	3	3	0	0	0	0		0		51	1.6	19.9219	2	3	4	4	2	2	3	50	0	4	3	4	3	4	4	2	2	3	3	2	3	2	3	3	1	3	1	1	3	2	4
4049	21	2	3	4	4	2	4	3	0	0	1	0		0		57.5	1.61	22.1828	2	2	3	2	2	2	3	35	0	3	3	4	3	4	3	2	1	2	1	1	2	1	1	4	2	2	1	1	2	4	2
4061	21	2	3	4	4	2	3	3	0	0	1	0		0		56	1.64	20.8209	2	3	4	4	1	2	3	46.6667	0	4	2	1	4	3	2	3	1	3	1	1	4	1	2	1	3	5	1	1	3	1	3
3230	21	2	1	4	4	3	4	3	0	0	0	0		0		54	1.64	20.0773	2	3	2	2	1	2	3	26.6667	0	2	2	1	4	3	2	1	1	1	1	1	2	1	1	2	2	3	1	1	1	1	1
2728	21	2	3	4	4	2	4	3	0	0	0	0		0		49	1.6	19.1406	2	2	2	1	1	1	1	5	0	3	1	4	1	2	1	1	1	1	1	1	1	1	1	1	1	1	1	1	2	1	1
2729	21	2	3	4	4	2	4	3	0	0	0	1	2	1	2	73	1.71	24.9649	2	2	4	3	6	2	4	63.3333	1	3	5	6	5	5	3	1	1	2	1	2	4	2	4	4	4	3	2	3	2	3	4
4011	21	2	3	4	4	2	4	3	1	0	0	0		2	1	55	1.7	19.0311	2	2	3	2	1	1	1	15	0	2	1	1	1	3	1	1	1	1	1	1	3	1	1	1	1	1	1	1	1	1	1
4028	21	2	3	4	2	2	4	4	0	0	0	0		0		77	1.81	23.5036	2	2	3	2	2	1	4	33.3333	0	1	2	5	3	3	1	1	1	1	2	1	2	1	3	4	3	2	1	2	3	1	1
4051	21	2	3	4	4	2	4	3	0	0	0	1	2	1	2	67	1.71	22.913	2	2	3	3	2	1	3	33.3333	0	2	3	3	3	2	3	1	1	2	1	1	3	1	2	1	2	3	1	1	1	3	2
4055	21	2	3	4	4	2	4	3	0	0	1	0		0		70	1.69	24.5089	2	2	4	2	1	1	3	30	0	3	3	2	4	2	2	1	1	2	3	1	3	1	2	1	1	3	1	1	2	1	1
2485	21	2	3	4	4	3	4	2	1	0	1	0		0		60	1.7	20.7612	2	2	3	1	2	2	3	30	0	2	1	5	2	3	3	1	1	1	1	1	1	2	1	2	2	3	1	1	1	1	2
2572	21	2	3	5	4	2	4	4	1	0	1	0		0		52	1.62	19.8141	2	4	3	3	1	2	2	31.6667	0	2	1	1	2	3	2	1	1	1	1	1	3	1	2	2	2	1	1	1	1	1	3
2768	21	2	3	3	4	2	4	2	0	1	1	0		0		55	1.63	20.7008	2	2	3	3	1	3	3	43.3333	0	2	3	3	3	3	4	2		1	2	1	4	2	3	3	2	4	2	2	3	2	5
3002	21	2	3	4	4	3	5	3	0	0	1	0		0		50	1.56	20.5457	2	3	3	3	1	3	2	38.3333	0	2	3	1	3	2	3	1	1	1	1	1	1	2	1	2	1	2	1	1	1	1	2
3140	21	2	1	4	1	2	3	2	1	0	0	0		0		77	1.63	28.9811	3		4	4	5	3	5	76.6667	1	3	4	3	6	5	6	4	1	6	6	1	6	4	4	5	4	6	1	6	6	3	3
3399	21	2	3	4	4	2	3	3	1	0	2	0		1	2	69	1.63	25.9701	3	2	4	4	6	2	5	73.3333	1	4	5	6	6	5	5	2	2	5	6	2	5	2	4	5	5	6	3	4	5	4	2
4001	21	2	3	4	4	2	3	3	0	0	0	0		0		58	1.7	20.0692	2	2	1	1	1	1	1	0	0	1	1	1	1	2	1	1	1	1	1	1	2	1	1	1	1	1	1	1	1	1	1
4017	21	2	3	4	1	2	4	3	0	0	0	0		0		90	1.73	30.0712	4	2	2	1	2	1	4	23.3333	0	3	3	1	3	2	2	1	1	2	2	1	2	1	2	3	2	2	1	2	1	3	1
2533	21	2	3	3	4	2	4	3	0	0	0	0		0		65	1.62	24.7676	2	3	2	2	1	1	2	15	0	3	3	2	3	1	2	1	1	1	1	1	1	1	2	2	1	2	1	1	2	1	3
2731	21	2	3	4	4	1	4	3	0	0	0	1	2	0		58	1.62	22.1003	2	4	4	3	1	1	4	40	0	3	5	6	5	5	6	1	1	1	5	1	5	1	4	4	3	3	1	3	3	1	6
2756	21	2	3	3	4	2	3	3	1	0	2	0		1	2	70	1.65	25.7117	3	3	2	2	5	3	5	56.6667	1	4	4	1	4	4	2	1	1	3	1	1	6	1	6	3	3	3	1	1	1	4	6
2460	21	2	3	4	4	3	4	2	0	0	1	0		1	1	49	1.51	21.4903	2	2	4	2	2	1	3	33.3333	0	3	2	2	4	4	4	1	3	4	1	1	3	2	3	5	1	2	2	2	3	3	3
2806	21	2	1	2	1	1	4	3	0	0	0	1	2	2	2	95	1.85	27.7575	3	4	5	4	7	3	5	88.3333	1	5	6	3	6	5	6	2	3	6	4	2	5	6	6	6	6	5	1	5	6	6	6
4021	21	2	3	4	1	2	4	3	1	0	0	0		0		58	1.69	20.3074	2	2	4	4	7	2	1	56.6667	1	4	5	5	3	4	5	1	1	3	3	2	4	1	1	1	1	3	1	1	1	3	2
2645	21	2	3	4	4	1	5	3	0	0	0	0		0		78	1.78	24.6181	2	3	3	3	4	1	3	40	0	3	4	5	3	4	3	3	1	2	1	1	2	1	2	2	2	1	1	2	2	3	4
3130	21	2	1	3	1	2	4	3	0	1	0	0		0		50	1.6	19.5312	2	3	3	5	7	1	3	60	1	2	3	1	5	3	3	1	1	1	1	1	3	1	5	3	3	5	1	1	4	4	3
2447	21	2	3	4	4	3	4	2	0	0	0	0		0		62	1.78	19.5682	2	2	3	1	1	1	2	15	0	4	3	3	3	4	2	1	1	2	3	2	2	2	2	2	1	2	1	1	2	1	2
3392	21	2	3	4	4	2	5	3	0	0	0	0		0		58	1.67	20.7967	2	3	2	1	1	1	1	5	0	2	2	1	2	4	1	1	1	1	1	1	2	1	1	2	1	2	1	1	1	1	3
2644	21	2	3	4	4	2	4	3	0	0	0	1	2	1	2	62	1.72	20.9573	2	2	4	3	1	3	3	48.3333	0	5	6	6	5	5	6	1	1	2	6	1	3	1	1	2	2	6	1	3	2	2	6
3370	21	2	3	2	1	1	4	2	0	0	0	0		1	1	43	1.64	15.9875	1	2	4	5	5	2	3	65	1	6	6	3	4	5	2	1	1	2	1	1	2	1	1	4	1	4	1	1	2	5	2
4060	21	2	3	4	4	2	3	2	1	0	0	0		0		52	1.75	16.9796	1	3	3	2	1	1	2	20	0	2	1	1	1	1	1	1	1	1	1	1	3	2	1	2	1	1	2	1	3	1	3
2451	21	2	3	4	4	3	3	2	0	0	1	0		0		50	1.61	19.2894	2	3	3	1	1	2	1	16.6667	0	1	2	1	1	4	1	1	1	1	1	1	3	1	1	1	1	1	1	1	1	2	3
2681	21	2	1	3	1	2	3	3	0	0	0	0		0		68	1.73	22.7204	2	2	5	4	7	3	5	88.3333	1	5	6	6	6	6	6	5	1	4	6	4	6	1	1	6	1	6	1	2	6	6	4
2464	21	2	3	4	2	3	3	2	0	0	0	0		0		56	1.57	22.719	2	3	3	5	1	3	3	53.3333	1	2	3	1	3	4	4	1	1	2	1	1	2	1	2	3	1	3	1	2	2	2	1
3288	21	2	1	4	1	2	3	3	1	0	1	0		0		68	1.7	23.5294	2	2	4	3	2	2	3	45	0	3	3	3	3	3	3	1	1	2	1	1	2	1	2	2	1	3	1	1	1	1	3
2545	21	2	3	4	4	2	4	3	0	0	0	0		0		53	1.61	20.4467	2	3	3	1	2	2	2	25	0	1	1	1	1	4	3	1	1	1	1	1	2	1	1	1	3	2	1	1	1	2	4
4007	21	2	3	4	4	2	4	3	0	0	0	0		0		47	1.61	18.132	1	3	1	1	1	1	1	0	0	1	1	1	1	3	1	1	1	1	1	1	3	1	1	1	1	1	2	1	2	1	1
2432	21	2	3	4	4	3	4	3	0	0	0	1	2	0		60	1.56	24.6548	2	2	2	3	3	2	5	48.3333	0	3	4	3	4	4	5	1	1	3	2	1	3	1	3	4	2	3	1	2	3	3	2
2467	21	2	3	4	4	2	3	2	1	0	1	1	2	1	2	75	1.68	26.5731	3	2	4	3	4	2	4	56.6667	1	4	5	5	5	5	5	5	5	5	5	4	5	3	4	5	5	5	3	4	4	4	4
2544	21	2	3	4	4	2	4	2	1	0	0	0		0		41	1.52	17.7458	1	3	3	2	1	1	1	15	0	1	2	1	1	3	1	1	1	1	1	1	3	2	1	3	1	2	1	1	3	1	1
2926	21	2	3	3	4	2	4	3	0	0	0	0		0		58	1.59	22.9421	2	3	5	4	6	2	4	73.3333	1	3	5	5	5	5	4	4	3	2	3	4	4	4	4	4	4	5	3	3	3	4	3
3023	21	2	3	4	4	2	4	3	0	0	1	0		0		65	1.63	24.4646	2	3	3	3	1	2	4	41.6667	0	3	3	3	4	4	4	2	3	3	2	1	3	1	2	3	1	2	1	2	2	1	1
4019	21	2	3	4	1	3	4	3	1	0	0	0		0		62	1.54	26.1427	3	2	3	2	7	2	5	61.6667	1	2	5	4	5	5	4	1	1	2	1	1	2	1	2	3	1	3	1	2	2	6	5
4056	21	2	3	4	4	2	3	3	1	0	1	0		0		47	1.62	17.9089	1	3	3	1	1	1	2	15	0	2	2	2	2	2	3	1	1	2	1	2	3	1	2	2	1	2	1	1	1	1	2
2548	21	2	3	4	4	2	4	3	0	0	1	0		0		55	1.58	22.0317	2	3	4	3	3	2	2	43.3333	0	3	3	1	5	6	2	1	1	2	1	1	4	1	1	3	1	3	1	1	2	3	6
2565	21	2	3	3	4	3	3	3	0	0	0	0		0		63	1.7	21.7993	2	2	2	1	1	1	1	5	0	2	2	3	1	2	2	1	1	1	2	1	2	1	1	1	1	1	1	1	1	1	2
2858	21	2	1	1	3	2	3	2	0	1	0	0		0		66	1.61	25.462	3	3	4	2	2	3	4	51.6667	0	2	3	3	5	5	3	3	2	3	3	2	5	3	3	3	3	4	3	4	3	4	3
3149	21	2	1	4	4	3	5	3	1	0	0	0		0		58	1.58	23.2335	2	1	4	3	7	2	4	66.6667	1	4	5	4	6	5	5	1	1	2	4	2	3	1	2	4	1	2	1	2	2	4	5
2448	21	2	3	4	4	3	4	3	0	0	1	0		0		52	1.56	21.3675	2	2	3	1	1	2	2	21.6667	0	2	2	5	2	5	3	1	1	3	3	1	3	1	1	5	5	3	1	1	2	2	2
4026	21	2	3	4	1	3	3	3	0	0	0	0		0		56	1.63	21.0772	2	2	3	1	1	2	2	21.6667	0	2	2	1	3	3	3	1	1	2	1	1	2	1	1	2	2	1	1	1	1	1	1
3393	21	2	3	4	4	2	5	4	0	0	1	0		0		56	1.6	21.875	2	2	3	2	4	1	2	30	0	3	2	1	4	4	5	1	1	2	1	1	2	1	1	1	1	4	1	1	1	3	3
2486	21	2	3	4	4	2	5	2	0	0	1	0		0		69	1.64	25.6544	3	2	5	3	7	1	4	65	1	3	4	5	5	4	5	2	1	1	2	1	3	2	3	4	1	2	1	1	1	3	4
2738	21	2	3	4	4	2	2	3	0	0	0	0		0		60	1.7	20.7612	2	2	3	1	2	2	3	30	0	3	2	1	2	3	3	1	2	2	1	1	2	1	2	3	1	2	1	1	3	3	2
3315	21	2	1	5	4	2	3	3	0	0	0	0		0		50	1.6	19.5312	2	3	3	1	1	2	3	26.6667	0	2	1	2	3	3	4	1	1	2	1	1	2	1	2	4	2	1	1	1	1	1	4
4006	21	2	3	4	4	2	3	3	1	0	1	0		0		58	1.69	20.3074	2	1	4	2	1	1	1	20	0	3	2	2	4	3	2	2	2	1	2	2	3	2	2	2	1	2	1	1	2	1	1
4025	21	2	3	4	2	2	3	3	1	0	0	0		0		50	1.53	21.3593	2	3	3	2	1	2	3	31.6667	0	3	3	4	4	4	3	1	1	2	1	1	2	1	3	2	2	3	1	1	2	2	4
2881	21	2	1	3	1	2	5	4	0	0	0	0		0		48	1.56	19.7239	2	3	3	1	1	1	3	20	0	2	3	2	3	3	2	2	1	3	1	1	1	1	1	4	2	2	1	2	3	2	4
2462	21	2	3	4	4	3	4	3	0	0	0	0		0		52	1.65	19.1001	2	2	2	3	1	1	3	25	0	2	2	3	3	3	3	1	1	1	1	1	1	1	1	3	1	1	1	1	1	1	1
2868	21	2	1	3	1	2	3	3	1	0	1	0		0		54	1.63	20.3244	2	3	3	2	1	3	3	38.3333	0	2	3	5	5	5	5	1	1	3	5	2	3	2	2	3	4	3	2	2	2	2	5
2955	21	2	1	3	4	3	4	4	2	1	2	2	2	2	2	75	1.56	30.8185	4	4	3	4	7	2	4	66.6667	1	4	5	3	5	5	5	3	3	3	2	3	2	3	3	4	4	3	5	4	3	3	4
3180	21	2	1	4	1	2	3	3	0	1	0	0		0		58	1.7	20.0692	2	4	4	3	4	1	4	50	0	2	5	6	6	5	4	2	1	1	3	3	3	1	5	5	5	5	1	5	4	2	2
2582	21	2	3	5	4	3	5	3	0	0	0	0		0		55	1.69	19.257	2	2	3	1	1	2	2	21.6667	0	4	3	5	2	5	5	1	3	3	2	2	5	2	2	5	5	4	2	1	4	2	5
2466	21	2	3	4	4	3	4	2	1	0	1	0		0		55	1.59	21.7555	2	3	3	1	1	1	3	20	0	2	5	3	3	3	2	1	1	2	1	1	2	1	2	2	1	2	1	1	3	1	4
2973	21	2	3	5	4	1	4	2	0	0	0	0		0		53	1.66	19.2336	2	3	4	4	7	2	4	71.6667	1	5	6	3	6	6	6	2	2	4	3	4	5	5	5	5	4	6	2	5	4	6	6
3214	21	2	1	1	4	2	3	2	2	0	1	1	2	1	2	73	1.63	27.4756	3	2	3	4	7	2	5	71.6667	1	4	6	6	6	6	6	5	6	6	6	6	5	5	5	5	5	6	1	5	6	6	6
3250	21	2	1	4	1	2	3	3	0	0	0	0		0		52	1.56	21.3675	2	2	2	2	1	1	4	25	0	4	3	3	4	4	4	2	3	4	3	3	3	3	1	2	2	3	3	3	3	3	3
2733	21	2	3	4	4	2	2	3	1	1	1	0		0		58	1.72	19.6052	2	3	3	1	2	3	3	36.6667	0	3	1	5	4	5	4	1	1	2	2	1	2	1	1	3	2	2	1	1	2	2	2
2745	21	2	3	1	1	2	4	2	0	0	0	0		0		52	1.6	20.3125	2	2	4	5	1	3	3	58.3333	1	3	3	2	5	3	3	1	1	3	3	2	3	3	3	4	3	3	1	1	3	2	6
4014	21	2	3	4	4	2	4	2	0	0	0	0		0		68	1.64	25.2826	3	3	3	3	4	2	3	46.6667	0	2	2	4	3	2	1	1	1	2	1	1	2	1	1	4	1	1	1	1	1	3	1
2778	21	2	3	3	4	2	3	3	0	0	1	0		0		58	1.58	23.2335	2	2	3	4	2	2	4	50	0	3	4	4	5	4	5	2	1	5	5	2	5	3	4	5	5	5	1	4	3	4	3
2554	21	2	3	3	4	2	4	3	0	0	1	0		0		52	1.63	19.5717	2	2	3	1	1	1	1	10	0	3	1	1	3	3	1	4	1	1	1	1	3	1	1	2	1	1	1	1	3	1	1
2963	21	2	3	5	4	2	4	2	0	0	0	0		0		67	1.74	22.1297	2	3	2	1	2	1	4	23.3333	0	1	5	6	5	6	3	2	1	5	2	1	5	1	5	6	6	1	1	2	3	3	3
3255	21	2	1	4	4	1	2	3	1	0	0	0		0		52	1.63	19.5717	2	1	3	4	1	2	4	46.6667	0	1	5	4	5	5	4	5	5	5	6	1	5	3	5	6	2	5	2	5	5	5	1
2455	21	2	3	4	4	3	4	3	1	0	1	0		0		52	1.61	20.061	2	2	2	1	1	1	3	15	0	3	2	4	4	4	5	1	1	3	3	1	5	2	3	2	1	3	1	3	2	1	5
2542	21	2	3	4	4	3	4	2	0	0	0	0		0		52	1.64	19.3337	2	2	3	1	1	1	2	15	0	2	1	3	1	1	2	1	1	1	2	1	2	1	1	3	1	2	1	1	2	1	1
3006	21	2	3	4	4	3	4	3	0	0	0	0		0		61	1.69	21.3578	2	3	3	4	1	3	3	48.3333	0	3	5	2	6	6	3	1	1	1	1	1	3	1	1	4	4	2	1	1	1	3	2
4015	21	2	3	4	4	2	3	3	0	0	1	1	2	0		64	1.63	24.0882	2	3	2	2	1	1	3	20	0	4	4	2	3	5	3	1	1	2	3	1	3	1	2	3	1	2	1	1	1	3	2
2454	21	2	3	4	4	3	5	3	0	0	1	0		0		61	1.67	21.8724	2	3	3	4	1	3	3	48.3333	0	4	3	2	6	5	5	1	1	5	3	2	4	5	2	2	1	2	1	1	1	2	2
2468	21	2	3	4	4	3	4	4	0	0	0	0		0		65	1.43	31.7864	4	2	2	3	2	2	4	40	0	3	2	4	4	4	4	2	2	3	4	2	4	2	3	3	5	2	2	4	3	1	4
3198	21	2	2	3	1	2	4	2	0	0	1	0		0		78	1.73	26.0617	3	2	4	3	1	2	3	41.6667	0	3	3	3	4	3	2	1	1	3	3	1	3	3	3	4	1	3	1	1	3	1	1
2781	21	2	1	1	1	2	3	3	0	0	0	1	2	1	2	77	1.66	27.9431	3	2	3	3	7	2	3	56.6667	1	1	3	3	5	5	5	1	3	3	1	1	3	3	5	3	1	6	1	1	3	6	1
3148	21	2	1	4	4	3	4	2	2	0	1	0		1	3	70	1.51	30.7004	4	2	3	3	7	2	4	61.6667	1	3	5	5	5	5	6	3	4	5	3	2	5	2	4	4	6	5	4	4	3	5	6
3129	21	2	1	3	1	2	2	2	0	0	0	0		0		54	1.61	20.8325	2	2	2	3	1	1	2	20	0	1	2	1	3	3	2	1	1	1	1	1	1	1	1	1	1	1	1	1	1	1	5
2589	21	2	3	3	4	3	4	2	1	0	1	0		0		52.5	1.58	21.0303	2	3	3	3	1	2	3	36.6667	0	3	2	4	3	4	4	2	2	3	3	1	3	1	2	3	4	4	2	2	3	2	1
4057	21	2	3	4	4	2	4	3	0	0	0	0		0		61	1.58	24.4352	2	2	3	3	1	2	4	41.6667	0	3	1	3	3	3	1	1	1	2	2	1	3	1	2	3	1	3	1	3	2	1	2
3174	21	2	1	4	1	2	4	3	1	0	0	0		0		58	1.63	21.83	2	2	3	3	7	2	4	61.6667	1	3	4	5	6	5	4	2	1	1	4	2	4	1	3	3	1	3	3	3	4	5	5
4024	21	2	3	4	1		4	4	0	0	0	0		1	2	64	1.6	25	3	2	4	3	4	2	4	56.6667	1	4	5	6	5	5	5	3	2	4	5	3	5	3	5	3	3	5	2	5	4	3	4
3397	21	2	3	4	4	2	4	3	0	0	0	0		0		53	1.58	21.2306	2	3	3	1	4	1	3	30	0	5	4	2	5	6	5	1	1	2	2	1	3	1	2	3	6	5	1	2	2	6	5
2772	21	2	1	3	1	1	3	2	0	1	1	1	2	1	2	72	1.64	26.7698	3	1	5	4	4	2	4	66.6667	1	4	5	5	5	5	5	5	5	4	4	3	4	4	4	4	4	4	4	4	4	4	4
2452	21	2	3	4	4	3	4	3	0	0	0	0		0		58	1.62	22.1003	2	3	4	1	7	3	4	63.3333	1	2	3	3	3	1	1	1	1	2	2	1	1	1	2	1	2	1	1	1	2	2	1
4050	21	2	3	4	2	2	4	3	0	0	0	0		1	2	87	1.64	32.3468	4	3	4	3	3	3	5	65	1	4	5	6	5	6	5	5	1	3	5	2	6	2	3	4	4	5	1	3	3	4	1
3134	21	2	1	1	4	2	4	3	0	0	1	0		0		70	1.67	25.0995	3	2	3	3	4	2	4	51.6667	0	4	3	3	4	5	1	3	1	2	1	1	3	2	2	4	3	2	1	2	3	4	3
3267	21	2	2	1	1	1	3	2	0	0	0	1	2	1	2	75	1.67	26.8923	3	3	4	3	7	3	4	73.3333	1	4	4	4	5	4	3	3	3	2	3	2	4	2	3	3	4	4	3	2	4	5	3
3301	21	2	1	4	4	2	4	3	0	1	0	0		0		50	1.62	19.052	2	2	4	3	1	2	1	31.6667	0	3	1	1	2	3	3	2	1	1	1	1	3	1	1	1	1	2	1	1	2	1	3
2463	21	2	3	4	4	2	5	3	0	0	0	0		0		53	1.65	19.4674	2	3	3	3	1	1	3	30	0	3	2	4	4	5	4	1	1	3	4	2	4	2	3	3	1	3	1	1	2	2	6
2436	21	2	3	4	4	3	3	3	1	0	0	0		1	2	72	1.76	23.2438	2	1	4	4	3	2	5	63.3333	1	3	4	6	6	6	6	3	3	5	5	2	4	1	3	3	5	6	1	5	4	4	2
2635	21	2	3	2	4	2	3	2	0	0	0	0		0		43	1.65	15.7943	1	3	1	1	1	1	1	0	0	1	1	1	1	1	1	1	1	1	1	1	1	1	1	1	1	1	1	1	1	1	2
4012	21	2	3	4	4	2	4	3	0	0	0	0		0		80	1.75	26.1224	3	3	3	3	2	2	3	40	0	3	3	3	3	2	2	2	1	2	1	2	3	1	2	3	1	2	2	1	1	3	3
2502	21	2	1		1	2	4	3	1	1	1	0		0		57	1.65	20.9366	2	2	3	3	1	2	3	36.6667	0	4	4	4	4	4	4	4	3	3	4	4	4	4	3	4	4	3	4	4	3	4	3
2642	21	2	3	4	4	2	4	2	1	0	1	1	2	1	3	56	1.63	21.0772	2	3	3	5	4	3	4	68.3333	1	3	6	6	6	6	5	5	3	5	6	4	6	4	6	5	5	5	1	2	4	5	6
2761	21	2	3	3	4	2	4	2	0	0	0	0		1	1	48	1.62	18.2899	1	3	2	1	1	1	2	10	0	1	1	1	1	4	2	1	1	1	1	1	3	1	1	1	1	1	1	1	3	1	1
3207	21	2	1	3	1	2	4	3	0	1	0	0		1	2	63	1.62	24.0055	2	3	5	3	7	3	4	78.3333	1	5	5	3	4	2	2	3	1	3	1	2	3	3	3	3	1	3	1	1	1	5	2
4336	21	3	1	1	1	2	4	3	0	0	0	0		0		55	1.6	21.4844	2	1	1	1	1	3	1	13.3333	0	1	1	4	2	1	1	1	1	1	3	1	2	1	3	1	1	1	1	1	1	1	1
4405	21	3	1	1	3	2	4	3	0	1	0	0		0		63	1.61	24.3046	2	2	5	1	1	2	3	36.6667	0	1	1	1	1	1	1	1	1	1	1	1	1	1	1	1	1	1	1	1	1	1	1
4409	21	3	1	1	3	2	5	3	1	1	0	0		0		59	1.68	20.9042	2	3	4	3	3	1	1	31.6667	0	1	2	3	6	6	2	5	1	1	1	2	5	3	1	2	6	1	4	1	4	3	5
4421	21	3	1	1	3	2	5	3	0	0	0	0		0		50	1.65	18.3655	1		1	1	1	1	3	10	0	1	1	1	2	1	1	1	1	1	1	1	3	1	1	2	2	1	1	1	2	1	2
4422	21	3	1	1	2	2	5	4	0	0		0		0							1	1	3	1	3	16.6667	0	2	3	1	4	1	1	1	1	2	2	1	2	2	3	3	3	1	1	1	1	1	1
4434	21	3	1	1	2	2	4	3	0	0	0	0		0		59	1.62	22.4813	2		1	2	2	1	3	18.3333	0	2	1	1	1	1	1	3	1	1	1	1	1	2	1	1	2	1	1	1	1	2	1
4444	21	3	1	1	2	2	4	2	0	0	0	0		0		53	1.69	18.5568	2		3	3	1	1	2	25	0	3	3	1	3	4	1	1	1	1	1	1	3	1	1	3	1	1	1	1	1	1	2
4461	21	3	1	1	1	2	4	3	1	0	0	0		0		51	1.65	18.7328	2		4	1	1	2	1	21.6667	0		1	1	3	3	3	1	1	1	1	1	5	3	1	3	1	1	1	1	1	1	1
4498	21	3	1	4	2	2	5	3	0	0	0	0		0		55	1.65	20.202	2	2	1	1	1	2	1	6.66667	0	1	1	1	1	2	1	1	1	1	1	1	2	1	1	1	1	1	1	1	1	1	1
4505	21	3	1	4	2	2	4	3	0	0	0	0		0		53	1.68	18.7783	2	4	3	1	1	1	1	10	0	1	1	2	1	1	1	1	1	1	1	1	1	1	1	3	1	1	1	1	1	1	1
4507	21	3	1	4	2	2		2	0	0	1	0		0		48.9	1.59	19.3426	2	3	4	1	1	1	1	15	0	3	1	1	1	2	1	1	1	1	1	1	2	1	1	1	1	1	1	1	1	1	1
4508	21	3	1	4	2	2	4	3	0	0	0	0		0		69	1.67	24.7409	2	2	3	5	1	3	3	53.3333	1	3	3	1	6		1	1	1	1	1	2	1	1	1	3	3	1	1	1	1	1	1
4538	21	3	1	2	1	3	4	3	1	0	0	0		0		45	1.71	15.3894	1	1	5	2	1	4	3	55	1	2	2	2	3		1	3	1	1	1	3	3	3	3	1	2	1	2		3	1	3
4565	21	3	1	4	3	2	4	3	1	0	0	0		0		61.8	1.62	23.5482	2	3	1	1	2	1	2	8.33333	0	2	2	5	3	2	2	1	1	2	1	1	3	1	1	1	1	1	1	1	1	1	1
4617	21	3	1	3	1	2	5	2	0	0	1	0		0		50	1.73	16.7062	1	2	4	1	1	2	1	21.6667	0	3	1	1	1	3	3	1	1	1	1	1	3	1	1	1	1	1	1	1	1	1	1
4619	21	3	1	3	1	2	5	3	0	0	0	0		0		45	1.54	18.9745	2	2	3	2	1	1	3	25	0	2	1	1	3	2	1	1	1	1	1	1	1	1	1	1	1	1	1	1	1	1	1
4652	21	3	1	1	3	2	4	3	0	0	0	0		0		55	1.5	24.4444	2	4	4	1	3	2	3	38.3333	0	3	3	4	3	3	3	1	2	1	3	1	3	1	3	3	1	3	1	1	1	3	3
218	22	1	1	3	1	3	3	2	0	0	0	0				62	1.7	21.4533	2	3	4	3	7	2	4	66.6667	1	1	4	5	5	4	5	3	1	6	6	1	4	2	4	5	1	3	2	3	3	4	6
234	22	1	1	3	2	2	5	2	0	0	0	0		1	1	49	1.6	19.1406	2	3	2	1	1	2	1	11.6667	0	6	4	1	1	4	3	1	1	1	1	1	3	1	1	3	1	2	1	1	2	2	2
240	22	1	1	3	1	3	4	3	0	1	0	0		0		54	1.62	20.5761	2	4	2	3	4	1	3	35	0	2	4	2	6	5	4	1	1	1	2	1	2	2	1	2	4	4	1	1	1	4	2
260	22	1	1	4	1	1	5	3	0	1	0	1	3	1	2	75	1.65	27.5482	3	3	2	4	7	2	4	61.6667	1	4	5	5	5	6	1	1	3	6	3	3	4	1	3	4	6	6	3	6	6	6	3
261	22	1	1	4	3	3	3	2	0	1	0	0		0		51	1.65	18.7328	2	3	4	1	2	2	1	25	0	2	3	1	3	6	3	2	1	1	1	1	1	1	1	1	1	1	1	1	1	3	4
431	22	1	1	4	3	2	3	3	1	1	0	0		1	3	57	1.65	20.9366	2	3	2	3	1	1	3	25	0	3	3	1	4	3	1	1	1	1	1	2	2	1	1	2	3	2	1	1	1	2	2
485	22	1	1	4	3	2	3	3	0	0	1	0		1	3	53	1.7	18.3391	1	4	3	1	4	2	2	31.6667	0	1	2	1	2	4	4	1	1	1	1	1	2	1	2	3	1	1	1	1	1	2	1
490	22	1	1	4	3	2	5	4	0	0	0	0		0		69	1.65	25.3444	3	4	1	3	1	1	2	15	0	2	3	5	3	1	3	1	1	1	1	1	1	1	1	4	3	3	1	1	1	3	2
627	22	1	3	3	4	1	3	2	1	0	0	0		0		60	1.69	21.0077	2	2	4	4	7	2	4	71.6667	1	6	6	2	6	6	6	1	1	3	1	2	3	3	3	3	1	6	1	3	2	6	6
1215	22	1	3	2	4	3	3	3	1	0	1	0		0		46	1.5	20.4444	2	2	2	4	1	1	2	25	0	2	2	2	4	3	3	2	1	2	3	2	2	1	2	3	1	2	1	1	1	1	3
1245	22	1	1	2	1	3	4	3	0	1	0	0		1	2	66	1.67	23.6652	2	3	5	4	7	4	4	90	1	5	6	6	6	5	6	4	2	3	5	4	5	3	5	6	6	6	5	4	5	6	4
1285	22	1	1	3	3	2	4	3	0	1	0	0		0		68	1.64	25.2826	3	3	2	1	2	1	3	18.3333	0	2	2	6	3	3	2	1	1	2	3	1	2	1	3	3	3	1	1	1	2	2	1
1393	22	1	1	2	2	3	4	3	0	0	0	0		0		54	1.65	19.8347	2	2	1	1	1	1	1	0	0	2	1	1	2	2	1	1	1	1	1	1	1	1	1	1	1	1	1	1	1	1	1
1402	22	1	1	2	2	3	3	3	0	0	0	0		0		61	1.64	22.68	2	4	4	2	3	1	5	46.6667	0	4	4	4	4	3		1	1	2	2	1	3	1	1	5		4	1	1	2	4	4
1454	22	1	1	2	2	3	5	3	0	0	0	0		0		51.5	1.6	20.1172	2	2	2	2	1	1	2	15	0	1	1	1	2	2	1	1	1	1	1	1	3	1	1	1	1	1	1	1	1	1	1
1554	22	1	3	4	3	1	4	3	0	0	0	0		0		62	1.63	23.3355	2	2	4	3	1	1	4	40	0	3	4	1	4	5	4	1	3	1	1	1	2	1	1	1	3	1	1	1	1	3	6
1936	22	1	3	4	4	1	3	2	2	0	0	0		0						3	3	3	4	2	4	51.6667	0	5	5	4	4	3	4	1	3	2	2	2	3	1	2	3	1	2	1	3	2	3	2
1955	22	1	3	4	4	2	4	3	1	0	0	0		0		57.5	1.65	21.1203	2	3	3	3	3	1	3	36.6667	0	2	4	1	3	5	3	1	1	1	1	1	2	1	1	1	1	2	1	1	1	1	1
323	22	1	3	1	4	3	3	2	0	1	0	0		0		62	1.78	19.5682	2	2	2	1	1	1	1	5	0	3	1	1	1	3	1	1	1	1	1	1	3	1	1	3	1	1	1	1	1	1	1
336	22	1	1	4	3	3	4	3	1	1	0	0		0		60	1.75	19.5918	2	3	1	2	1	2	2	16.6667	0	2	3	2	3	3	3	3	2	2	2	3	3	2	1	1	1	3	1	1	1	1	2
379	22	1	1	3	1	1	2	3	1	1	1	0		0		69	1.6	26.9531	3	4	3	4	7	2	5	71.6667	1	3	5	6	6	3	5	1	1	5	5	2	6	1	2	4	5	2	1	6	6	6	1
451	22	1	1	2	1	1	5	4	0	0	0	0		1	2	62	1.65	22.7732	2	3	4	3	1	3	3	48.3333	0	2	4	4	4	4	4	2	1	2	1	2	3	2	3	5	1	5	1	4	5	2	1
1349	22	1	1	3	3	3	5	4	1	1	1	0		0		58	1.68	20.5499	2	2	3	1	7	1	1	30	0	2	4	1	1	4	2	1	1	1	2	1	1	1	1	5	1	1	1	1	1	3	1
1403	22	1	1	2	2	2	4	3	0	0	0	0		0		55	1.69	19.257	2	3	3	4	5	2	3	55	1	4	4	2	5	5	3	2	3	2	2	2	3	3	2	3	2	2	2	2	3	3	3
1426	22	1	1	2	2	2	2	4	2	0	0	0		0		48	1.46	22.5183	2	3	3	1	1	1	3	20	0	3	3	1	2	1	6	1	1	1	1	1	2	1	1	1	1	2	1	2	1	1	3
144	22	1	1	2	1	1	4	3	2	0	0	0		0		67	1.7	23.1834	2	3	3	1	1	1	3	20	0	4	3	4	3	3	2	1	1	3	1	1	2	1	1	2	4	2	1	1	2	1	2
602	22	1	3	3	3	2	5	3	0	0	1	0		0		70	1.63	26.3465	3	4	3	3	7	2	4	61.6667	1	4	4	4	5	3	4	3	1	3	4	1	2	1	1	3	1	4	1	2	3	5	3
1308	22	1	1	2	3	2	4	3	0	1	0	0		0		60	1.6	23.4375	2	3	1	2	1	1	2	10	0	3	2	1	3	3	1	1	1	1	3	1	2	1	1	3	3	1	1	1	2	1	1
1556	22	1	3	4	3	2	3	3	0	1	1	0		0		56	1.65	20.5693	2	4	3	4	7	2	4	66.6667	1	3	3	3	3	3	3	3	3	3	3	3	3	3	3	3	3	3	3	3	3	3	3
466	22	1	3	3	4	3	1	2	1	0	0	0		0		51	1.63	19.1953	2	2	1	2	1	2	2	16.6667	0	3	3	6	5	5	5	1	1	2	6	1	6	4	6	6	5	2	1	5	4	1	1
442	22	1	1	3	4	1	3	3	0	0	0	0		0		53	1.62	20.1951	2	3	3	2	2	2	2	30	0	3	3	1	3	2	2	1	1	1	1	1	1	1	3	1	1	2	1	1	1	3	3
489	22	1	1	4	3	3	4	3	0	0	0	0		0		42	1.52	18.1787	1	3	2	1	1	1	2	10	0	1	1	1	1	3	1	1	1	1	1	1	1	1	1	1	1	1	1	1	1	1	1
1343	22	1	1	4	3	2	4	3	0	1	0	0		0		56	1.66	20.3223	2	3	3	4	7	2	3	61.6667	1	1	6	6	6	6	6	1	1	1	4	3	5	1	3	2	6	6	1	2	3	4	6
1324	22	1	2	3	3	3	4	3	1	0	1	0		1	3	65	1.75	21.2245	2	3	1	1	1	1	1	0	0	1	1	1	1	3	3	1	1	1	1	1	2	1	1	1	1	1	1	1	2	1	1
905	22	1	1	1	3	2	5	3	0	1	0	0		0		62	1.68	21.9671	2	2	1	1	1	1	2	5	0	2	1	1	3	3	1	1	1	1	1	1	1	1	2	2	1	1	1	1	1	1	1
1931	22	1	3	4	4		4	3	0	0	0	0		0		50	1.58	20.0288	2	4	2	1	1	1	1	5	0	2	1	2	3	3	1	1	1	1	1	1	2	1	1	1	1	1	1	1	1	1	1
1957	22	1	3	4	4	3	3	3	1	0	0	0		0		75	1.62	28.578	3	2	5	3	5	2	5	70	1	4	6	1	5	6	5	1	2	3	2	3	5	1	6	6	4	4	1	3	4	4	4
1934	22	1	3	5	4	3	4	2	1	0	1	1	3	1	3	59	1.61	22.7615	2	4	5	2	7	2	3	61.6667	1	3	3	2	5	5	5	1	1	2	1	1	1	1	1	5	3	5	1	1	1	3	6
1942	22	1	3	5	4	3	3	3	0	0	1	0		0		55	1.55	22.8928	2	3	5	4	7	3	4	83.3333	1	5	6	6	6	6	1	1	1	3	6	3	5	1	4	5	3	4	1	1	2	6	5
176	22	1	3	2	3	1	4	2	1	0	0	0		0		50	1.6	19.5312	2	3	2	2	2	1	2	18.3333	0	3	2	1	2	4	3	1	1	1	1	1	2	1	1	2	1	3	1	1	2	2	1
268	22	1	1	4	3	3	2	3	1	0	0	0		2	3	58	1.6	22.6562	2	4	4	4	7	3	5	83.3333	1	4	5	4	4	4	3	1	2	2	1	1	2	1	4	5	4	6	1	2	3	6	1
186	22	1	3	2	4	3	4	2	0	0	1	0		1	2	69	1.63	25.9701	3	3	4	3	5	2	4	60	1	1	5	6	6	4	3	1	1	3	3	1	3	1	1	5	3	2	1	4	4	5	1
1873	22	1	2	1	3	2	5	1	1	0	1	0		0		42	1.61	16.2031	1	2	2	1	1	1	1	5	0	3	2	1	1	2	2	3	1	1	1	1	3	1	1	3	1	1	2	1	3	1	1
1257	22	1	1	3	3	2	4	3	0	1	0	0		0		60	1.6	23.4375	2	2	5	5	7	3	5	93.3333	1	3	5	6		2	5	1	1	2	1	1	1	1	2	4	1	2	1	3	3	5	6
622	22	1	3	3	4	2	3	3	0	0	0	0		0		63	1.58	25.2363	3	3	3	2	1	2	4	36.6667	0	1	2	1	3	2	1	1	1	2	1	1	2	1	2	4	1	2	1	1	2	1	1
1430	22	1	1	2	3	2	4	3	0	1	0	0		0		60	1.58	24.0346	2	2	3	4	6	1	5	61.6667	1	4	5	5	5	4	3	1	2	1	1	1	3	1	3	3	3	2	1	2	3	3	3
1917	22	1	2	4	3	2	2	4	1	1	0	0		1	3	47	1.56	19.313	2	3	2	2	3	3	3	40	0	3	3	1	5	6	5	2	1	2	2	2	5	4	1	1	1	3	1	1	3	3	5
248	22	1	1	4	3	3	2	3	1	1	2	0		0		55	1.63	20.7008	2	4	2	4	4	2	3	46.6667	0	6	5	1	5	5	3	2	1	3	1	1	5	2	4	4	4	3	1	1	4	4	3
452	22	1	1	5	3	3	3	2	1	0	0	0		0		60	1.64	22.3081	2	2	2	2	3	3	5	50	0	3	6	1	6	6	6	3	1	6	1	1	6	3	6	6	6	6	5	4	6	3	6
438	22	1	1	4	1	3	2	2	1	0	0	1	2	0		75	1.63	28.2284	3	3	3	5	7	3	5	83.3333	1	6	6	3	6	4	5	1	1	2	1	1	4	2	2	6	4	5	1	4	4	6	1
1947	22	1	3	5	4	3	2	2	1	0	1	0		0		50	1.7	17.301	1	4	2	1	1	1	1	5	0	3	1	1	1	1	1	1	1	1	1	1	1	1	1	1	1	1	1	1	1	1	1
570	22	1	3	2	3	1	5	3	0	1	0	0		0		70	1.61	27.0051	3	3	2	1	2	2	4	30	0	2	3	3	1	1	4	1	2	3	1	1	4	1	4	4	4	1	2	4	4	2	4
238	22	1	3	3	4	3	4	3	0	0	0	0		0		56	1.61	21.6041	2	4	3	2	7	2	4	56.6667	1	3	3	1	4	3	3	1	1	2	1	1	3	1	2	3	2	3	1	1	2	4	2
388	22	1	1	2	3	3	4	3	0	0	1	0		0		50	1.55	20.8117	2	2	1	1	1	2	1	6.66667	0	2	2	2	2	4	4	1	1	1	1	1	2	1	2	2	1	1	1	1	1	3	1
1368	22	1	1	2	3	2	3	4	1	0	0	0		1	3	56	1.68	19.8413	2	3	4	2	1	1	2	25	0	2	2	1	1	2	1	1	1	1	2	1	1	3	1	2	1	2	1	1	1	1	2
1951	22	1	3	5	4	3	2	2	0	0	0	0		0		62	1.65	22.7732	2	4	3	3	7	2	4	61.6667	1	4	5	5	3	4	4	2	1	3	2	2	3	2	5	4	2	3	1	1	3	3	4
486	22	1	1	4	3	3	4	3	0	1	1	1	2	0		62	1.65	22.7732	2	3	3	2	3	2	4	43.3333	0	4	4	3	4	5	4	4	1	3	3	1	3	4	6	6	6	6	2	2	4	4	3
404	22	1	1	4	1	1	4	3	0	0	0	0		0		81	1.75	26.449	3	4	3	3	7	2	4	61.6667	1	2	6	5	6	5	2	1	2	3	5	1	3	1	3	5	2	2	1	3	3	6	3
1548	22	1	3	4	3	3	3	3	1	0	0	0		0		49	1.53	20.9321	2	3	1	1	1	1	1	0	0	3	1	3	2	3	1	1	1	1	1	1	1	1	1	1	1	1	1	1	1	1	1
288	22	1	1	4	1	2	2	2	1	1	0	0		0		53	1.6	20.7031	2	3	1	1	2	1	2	8.33333	0	1	2	2	2	2	2	2	2	2	2	2	2	2	2	2	2	2	2	2	2	2	2
1933	22	1	3	5	4	3	1	2	2	0	0	1	2	1	2	66	1.73	22.0522	2	3	4	5	7	3	4	83.3333	1	3	6	5	5	5	5	3	2	3	3	2	3	2	4	4	1	3	1	3	3	5	5
1187	22	1	1	3	2	2	4	3	0	0	0	0		0		48	1.6	18.75	2	3	4	4	1	2	3	46.6667	0	1	2	2	3	3	4	1	2	2	2	1	2	1	2	2	1	3	1	1	2	2	2
242	22	1	1	3	1	2	2	2	1	1	0	0		0		70	1.72	23.6614	2	3	2	3	1	2	3	31.6667	0	3	4	3	4	3	2	1	1	2	2	1	3	2	3	4	2	3	1	2	2	1	2
274	22	1	1	4	1	2	3	4	0	1	0	0		0		74	1.72	25.0135	3	3	3	3	7	2	2	51.6667	0	1	5	4	5	5	4	1	2	3	3	1	3	1	2	2	3	2	1	1	1	3	6
361	22	1	1	5	1	3	4	4	1	1	0	0		0		64	1.65	23.5078	2	2	1	3	1	2	3	26.6667	0	1	5	5	6	6	4	1	2	1	1	2	1	1	3	2	2	2	1	1	1	1	1
333	22	1	1	4	1	3	4	2	0	1	0	0		0		60	1.64	22.3081	2	4	2	2	1	1	2	15	0	1	2	1	2	3	3	1	1	1	1	1	2	1	1	1	1	2	1	1	1	1	1
855	22	1	1	1	3	2	5	3	0	1	0	1	2	0		82	1.63	30.863	4	4	2	1	2	2	2	20	0	3	2	3	4	3	3	1		2	3	1	1	3	2	2	2	2	1	2	2	2	1
194	22	1	2	2	4	3	4	3	1	0	1	2	2	2	2	79	1.78	24.9337	2	3	5	4	5	2	3	65	1	4	6	6	6	6	3	2	1	3	6	3	6	1	3	5	5	6	2	4	3	6	6
934	22	1	1	3	1	1	3	3	0	1	0	0		0		53	1.59	20.9644	2	4	3	3	1	2	3	36.6667	0	5	4	2	5	5	3	1	1	2	1	1	2	2	2	2	2	4	1	1	1	2	3
1935	22	1	3	5	4	3	3	3	1	0	1	0				60	1.65	22.0386	2	4	3	3	7	3	3	63.3333	1	3	4	2	6	4	5	2	1	2	2	1	2	1	2	3	3	4	2	2	2	3	3
1183	22	1	1	3	2	2	4	4	0	0	0	1	2	1	2	90	1.8	27.7778	3	3	2	3	4	3	5	58.3333	1	3	3	4	5	2	6	2	1	6	6	1	6	2	2	6	6	6	4	6	4	3	4
590	22	1	1	3	3	2	4	3	0	1	0	0		0		86	1.66	31.2092	4	3	2	3	1	1	3	25	0	3	4	1	4	4	2	1	1	1	1	1	1	1	3	4	5	2	1	3	2	1	1
688	22	1	1	4	3	2	4	2	1	1	1	0		0		64	1.65	23.5078	2	3	2	3	1	1	3	25	0	2	1	2	3	1	1	1	1	1	1	1	2	1	1	2	2	2	1	2	2	1	1
1869	22	1	2	5	2	2	4	2	2	1	1	0		0		79	1.74	26.0933	3	3	4	5	7	3	5	88.3333	1	1	5	6	6	6		6	1	6	6	4	6	5	6	6	6	6	1	5	6	6	6
151	22	1	1	1	2	2	4	3	0	0	0	0		0		66	1.55	27.4714	3	4	3	3	5	1	5	53.3333	1	3	4	4	4	4	3	3	3	3	4	3	3	2	3	3	2	3	1	2	3	3	4
170	22	1	1	4	3	3	2	2	2	0	1	0		0		67	1.7	23.1834	2	3	2	2	2	1	3	23.3333	0	3	3	1	3	4	2	2	1	3	1	1	3	2	2	2	4	2	2	2	2	2	3
1551	22	1	3	4	3	3	4	3	1	0	0	0		0		49	1.54	20.6612	2	3	3	3	1	1	3	30	0	3	2	3	3		1	1	1	1	3	1	2	1	2	2	1	1	1	1	3	1	3
1953	22	1	3	5	4	1	2	3	1	0	1	0		0		55	1.62	20.9572	2	3	2	4	7	1	3	50	0	3	5	5	5	4	3	1	3	3	5	3	4	2	2	3	3	2	1	2	2	4	2
1940	22	1	3	4	4	2	4	3	0	0	0	0		1	1	47	1.59	18.591	2	3	2	1	1	1	1	5	0	1	1	1	1		1	1	1	1	1	1	1	1	1	1	1	1	1	1	2	1	1
488	22	1	1	4	3	3	4	3	1	0	0	0		0		73	1.65	26.8136	3	2	2	4	1	2	3	36.6667	0	1	6	1	6	1	4	1	1	1	1	1	4	1	1	3	1	4	1	3	5	1	5
1938	22	1	3	5	4	1	4	3	0	0	0	0		0		63	1.58	25.2363	3	4	2	2	1	2	3	26.6667	0	1	3	2	2	2	1	1	1	1	2	1	2	1	3	4	2	1	1	1	1	1	4
376	22	1	1	4	1	2	3	3	1	0	1	0		0		80	1.62	30.4832	4	2	3	2	5	2	3	45	0	3	2	4	3	3	3	3	2	3	3	2	3	3	3	3	2	3	3	3	3	3	2
1352	22	1	1	1	1	3	2	3	0	0	0	0		0		48	1.64	17.8465	1	4	3	2	1	1	2	20	0	4	3	1	3	4	2	1	1	1	2	1	4	1	3	4	1	1	1	1	3	2	1
433	22	1	1	4	3	3	3	2	1	1	0	0		0		61	1.63	22.9591	2	3	2	2	6	2	4	48.3333	0	5	5	5	6	4	5	3	5	4	5	2	2	4	5	5	3	5	2	5	4	4	3
371	22	1	1	2	3	2	2	2	2	0	0	0		0		73	1.68	25.8645	3	3	3	2	1	2	4	36.6667	0	3	4	5	4	4	4	3	2	3	1	2	3	2	3	4	2	3	4	4	3	2	4
579	22	1	3	3	3	2	4	3	1	0	1	0		0		76	1.75	24.8163	2	4	3	4	2	2	4	50	0	3	4	3	5	6	5	2	3	5	6	3	5	3	4	6	3	6	2	3	4	3	3
566	22	1	3	3	3	3	3	2	1	0	0	0		0		53	1.66	19.2336	2	4	3	2	1	1	2	20	0	4	2	4	2	4	4	2	2	3	2	1	3	2	2	2	2	1	1	1	1	1	3
1894	22	1	2	5	3	2	3	3	1	0	0	0		0		52	1.56	21.3675	2	3	3	3	6	2	4	58.3333	1	3	5	2	6	4	4	3	1	2	1	2	5	2	5	5	5	5	1	5	5	5	4
1941	22	1	3	5	4	3	4	3	2	0	0	0		0		52	1.55	21.6441	2	3	2	4	7	2	5	66.6667	1	3	6	6	6	6	6	6	3	6	6	6	6	1	3	5	6	6	1	6	6	6	6
1305	22	1	1	2	2	2	4	3	0	0	0	0		1	2	38	1.52	16.4474	1	3	1	1	1	1	1	0	0	3	3	1	2	2	2	3	1	1	1	1	4	3	1	3	1	1	3	1	3	3	1
491	22	1	1	4	3	3	3	3	0	0	1	0		0		85	1.7	29.4118	3	2	3	2	1	2	4	36.6667	0	3	5	6	5	5	4	1	1	4	5	1	3	1	3	6		3	1	4	5	1	1
447	22	1	1	3	4	3	3	3	1	0	0	0		0		54	1.66	19.5965	2	3	2	3	4	2	2	36.6667	0	2	3	3	4	3	3	1	1	2	2	1	2	1	2	3	2	2	1	2	1	2	2
895	22	1	1	1	3	2	4	3	1	1	0	0		0		93	1.73	31.0735	4	2	3	3	6	2	3	53.3333	1	3	4	2	5	5	5	4	2	3	1	3	4	1	4	2	5	5	1	3	3	5	4
1557	22	1	3	4	3	3	3	2	0	0	0	0		0		52	1.55	21.6441	2	3	2	1	1	1	2	10	0	1	1	1	2	2	2	1	1	1	1	1	1	1	1	1	1	1	1	1	1	1	1
1958	22	1	3	5	4	3	4	3	0	1	0	1	2	0		55	1.52	23.8054	2	3	3	2	1	1	4	30	0	5	3	4	5	5	4	1	2	1	3	3	3	1	2	2	2	3	1	3	2	1	5
437	22	1	1	2	2	1	4	2	1	0	0	0		0		62	1.76	20.0155	2	3	2	2	1	2	2	21.6667	0	2	3	3	4	3	2	1	1	3	1	1	3	1	2	3	2	2	3	1	2	2	1
1356	22	1	1	2	3	2	3	2	1	1	0	1	2	1	2	78	1.84	23.0388	2	3	3	2	3	2	4	43.3333	0	3	5	5	5	5	5	4	2	2	3	1	4	2	5	5	5	4	1	2	3	3	6
1275	22	1	1	1	1	3	4	3	0	0	0	0		0		67	1.66	24.3141	2	3	2	3	6	2	4	53.3333	1	3	2	2	4	2	4	1	1	4	6	2	5	5	5	5	1	5	5	5	5	4	5
1340	22	1	2	3	3	2	4	3	0	1	1	0		0		50.7	1.63	19.0824	2	2	3	1	1	2	1	16.6667	0	2	1	3	1	3	1	1	3	1	1	1		1	1	2	2	1	1	1	2	1	2
326	22	1	3	1	4	2	3	3	1	0	0	0		0		73	1.62	27.8159	3	3	2	3	3	2	3	38.3333	0	2	3	4	3	4	2	1	1	2	2	1	2	1	2	5	3	3	1	1	2	3	1
272	22	1	1	5	1	2	4	2	0	1	2	2	2	1	2	64	1.67	22.9481	2	4	5	5	7	3	5	93.3333	1	6	6	6	6	6	6	6	6	6	6	5	6	5	6	6	6	6	5	6	6	6	6
1963	22	1	1	1	1	2	4	3	1	0	1	0		0		80	1.75	26.1224	3	3	1	4	4	3	4	53.3333	1	4	6	4	6	6	6	3	3	3	1	1	4	3	5	5	6	6	3	3	4	3	1
139	22	1	1	1	1	3	4	3	0	0	0	1	1	1	3	52	1.68	18.424	1	3	3	1	3	1	1	16.6667	0	2	3	1	1	3	1	1	1	1	1	1	3	1	1	1	1	1	1	1	1	3	1
394	22	1	1	3	3	3	1	2	2	1	1	0		0		53	1.59	20.9644	2	3	5	5	7	3	5	93.3333	1	6	6	5	6	5	6	6	1	6	6	5	5	6	5	4	5	6	1	6	6	4	5
273	22	1	1	4	1	2	3	2	0	1	0	2	2	1	2	72	1.65	26.4463	3	4	5	2	7	3	5	78.3333	1	4	6	6	6	6	6	6	4	6	3	3	6	5	5	6	6	6	4	4	6	5	5
2496	22	2	1	4	1	2	5	3	0	1	0	0		0		52	1.6	20.3125	2	2	4	3	7	2	3	61.6667	1	2	3	2	3	2	2	1	1	1	1	1	1	1	1	3	1	2	1	1	1	3	2
2561	22	2	3	3	4	3	4	3	0	0	0	0		0		66	1.68	23.3844	2	3	4	3	2	2	3	45	0	3	3	1	4	2	2	1	1	2	2	1	4	2	2	2	1	4	1	1	1	3	5
2652	22	2	1	4	1	2	3	3	0	0	0	0		0		55	1.72	18.5911	2	2	3	2	7	2	3	51.6667	0	4	4	4	4	4	4	4	4	4	4	4	4	4	4	4	4	4	4	4	4	4	4
2663	22	2	1	4	1	2	4	2	0	0	0	0		1	3	59	1.65	21.6713	2		3	1	1	2	2	21.6667	0	1	2	1	1	2	1	1	1	1	1	2	1	1	2	1	1	2	1	1	2	2	1
2852	22	2	1	5	1	2	3	4	1	0	1	0		0		50	1.64	18.5901	2	2	3	1	1	3	1	23.3333	0	6	1	1	1	2	1	1	1	1	1	1	1	1	1	1	1	1	1	1	1	1	2
2958	22	2	3	5	4	2	5	2	0	0	0	0		0		45	1.58	18.026	1	3	3	1	1	1	1	10	0	1	1	1	1	1	1	1	1	1	1	1	1	1	1	1	1	1	1	1	1	1	1
2960	22	2	3	5	4	2	4	3	0	0	0	0		0		57	1.7	19.7232	2	4	3	2	5	2	2	40	0	3	3	3	3	3	3	1	1	3	1	1	3	1	1	1	1	3	1	1	1	1	3
2961	22	2	3	5	4	2	4	2	0	0	0	0		0		53	1.63	19.9481	2	2	2	1	1	1	1	5	0	1	1	1	1	1	2	1	1	1	1	1	1	1	1	1	1	1	1	1	1	1	5
2980	22	2	3	5	4	2	4	3	0	1	0	1	2	1	2	60	1.56	24.6548	2	3	3	2	3	3	3	45	0	2	3	4	2	3	3	1	1	3	1	1	3	1	2	3	3	2	1	1	2	4	1
3001	22	2	3	4	4	3	4	2	0	1	0	0		0		49	1.66	17.782	1	3	1	1	1	1	1	0	0	1	1	1	1	2	1	1	1	1	1	1	1	1	1	1	1	1	1	1	1	1	1
3007	22	2	3	4	4	2	4	3	0	1	0	0		0		63	1.7	21.7993	2	2	2	3	1	2	3	31.6667	0	1	3	3	5	6	2	1	1	1	2	1	1	2	1	3	3	3	1	1	1	1	3
3181	22	2	1	3	1	2	4	3	0	0	1	1	2	2	3	66	1.7	22.8374	2	4	4	2	7	2	2	51.6667	0	3	5	6	6	6	4	6	1	4	6	1	6	5	1	6	1	6	5	5	5	6	1
3191	22	2	2	3	4	3	3	2	1	0	0	0		0		77	1.7	26.6436	3	3	1	1	2	1	2	8.33333	0	3	3	2	2	2	1	3	1	1	1	1	1	1	1	3	1	1	1	1	2	4	2
3220	22	2	1	4	1	2	4	3	0	0	0	0		1	3	66	1.72	22.3094	2	3	4	3	7	3	4	73.3333	1	5	5	5	5	5	3	2	2	3	4	2	4	2	3	3	3	2	2	3	3	5	4
4004	22	2	3	4	4	2	4	3	0	0	0	0		0		44	1.63	16.5607	1	3	3	1	1	1	1	10	0	1	1	1	1	1	1	1	1	1	1	1	3	1	1	1	1	1	1	1	1	1	1
4005	22	2	3	4	4	2	3	3	0	0	2	0		0		76	1.65	27.9155	3	2	4	4	1	2	3	46.6667	0	6	6	2	6	6	1	1	1	4	1	5	5	1	6	6	6	4	1	4		5	4
2782	22	2	3	3	4	3	4	2	0	1	0	0		0		65	1.72	21.9713	2	2	2	1	3	1	3	21.6667	0	2	2	1	2	2	3	1	1	1	1	1	2	1	1	2	1	2	1	1	1	2	1
3313	22	2	2	2	4	2	3	2	1	0	0	0		0		64	1.7	22.1453	2	2	3	1	1	1	1	10	0	2	1	1	1	2	1	1	1	1	1	1	1	1	1	1	1	1	1	1	1	1	1
2526	22	2	1	4	1	2	5	2	0	0	0	0		0		53	1.7	18.3391	1	2	4	4	1	1	5	50	0	4	6	2	6	6	5	3	3	6	5	4	6	4	6	6	4	5	2	4	6	5	5
2662	22	2	1	4	1	2	5	3	0	1	0	0		1	2	41	1.62	15.6226	1	3	5	3	6	3	4	75	1	3	2	2	3	3	3	2	3	1	1	3	2	1	2	1	2	5	1	2	2	3	5
2622	22	2	3	4	4	2	3	2	1	1	0	0		1	3	57	1.63	21.4536	2	2	3	1	7	2	3	46.6667	0	1	3	3	3		2	1	3	2		1	3	1	1	1	1	1	1	1	3	2	1
3188	22	2	1	4	4	3	4	3	0	0	1	0		2	2	78	1.78	24.6181	2	3	4	2	3	3	4	55	1	2	5	1	5	5	5	5	4	2	1	1	2	1	2	4	6	5	2	4	4	6	3
2482	22	2	3	4	4	3	5	2	0	0	1	0		0		68	1.57	27.5873	3	3	4	3	7	2	4	66.6667	1	5	5	3	3	3	4	1	1	3	4	1	3	1	1	5	4	3	1	3	3	3	4
3000	22	2	3	4	4	2	4	2	0	0	1	0		0		69	1.62	26.2917	3	2	4	2	1	2	4	41.6667	0	2	1	4	5	4	4	1	1	2	2	2	2	2	2	4	1	3	1	1	2	1	3
2983	22	2	3	5	4	2	3	3	0	0	0	0		0		52	1.6	20.3125	2	2	3	2	1	2	3	31.6667	0	4	4	5	4	4	4	3	1	3	4	3	3	2	3	3	2	3	1	2	4	1	1
2787	22	2	1	5	1	2	5	3	0	1	0	0		0		51	1.65	18.7328	2	3	4	2	5	2	3	50	0	2	2	4	2	4	4	1	1	1	2	1	2	1	2	4	1	4	1	1	1	3	2
2824	22	2	1	5	1	2	4	2	0	0	0	0		0		60	1.64	22.3081	2	2	4	3	3	2	3	48.3333	0	3	3	4	2	5	3	3	3	3	3	4	4	4	3	4	3	4	4	4	4	4	4
2568	22	2	3	1	4	2	5	4	0	1	0	0		0		65	1.65	23.8751	2	3	3	3	1	1	1	20	0	1	1	1	3	3	6	1	1	1	1	1	1	1	1	1	1	1	1	1	1	1	1
2512	22	2	1	4	1	3	4	3	1	0	0	0		0		56	1.67	20.0796	2	3	3	2	2	2	3	35	0	3	4	2	3	4	3	1	1	3	1	2	4	1	1	3	1	3	1	2	2	2	2
2981	22	2	3	5	4	2	2	2	1	0	0	0		0		58	1.7	20.0692	2	3	2	1	3	2	2	23.3333	0	1	3	4	3	3	3	1	1	3	3	3	3	3	3	3	3	3	1	3	3	3	3
4053	22	2	3	4	4	2	3	3	0	0	0	0		0		56	1.62	21.3382	2	3	3	3	3	2	3	43.3333	0	4	3	1	3	4	4	1	1	2	1	1	3	1	2	3	1	2	1	2	2	2	4
3290	22	2	1	4	1	1	4	3	0	0	0	0		1	1	49	1.65	17.9982	1	3	2	1	2	1	2	13.3333	0	2	2	1	1	1	1	1	1	1	1	1	1	1	1	1	1	2	1	1	1	2	1
2099	22	2	1	4	4	3	3	3	0	0	0	0		0		50	1.6	19.5312	2	2	3	1	1	1	3	20	0	1	1	3	2	3	1	1	1	1	4	1	3	1	1	2	1	1	1	1	1	1	4
2732	22	2	3	4	4	3	2	3	0	0	1	0		0		53	1.54	22.3478	2	2	3	2	1	2	4	36.6667	0	3	4	4	5	4	6	1	1	3	2	1	3	1	2	3	2	3	1	2	2	2	3
3219	22	2	1	4	4	3	2	3	0	0	0	0		1	1	54	1.7	18.6851	2	3	3	1	1	2	3	26.6667	0	2	1	1	2	3	3	1	1	1	1	1	1	1	1	3	1	2	1	1	1	2	4
4058	22	2	3	4	4	2	2	3	0	0	0	0		0		57	1.56	23.4221	2	3	3	1	1	1	3	20	0	1	3	1	4	3	3	1	1	2	1	1	3	1	2	4	1	3	1	3	1	1	1
2992	22	2	3	4	4	2	4	3	0	0	1	1	2	0		64	1.58	25.6369	3	2	5	4	6	3	5	85	1	1	5	5	6	6	6	6	1	6	6	6	6	1	6	5	5	5	5	5	6	5	4
3014	22	2	3	4	1	2	5	3	0	0	1	0		0		70	1.7	24.2215	2	3	3	1	2	2	4	35	0	3	3	5	4	4	3	1	1	2	2	1	3	1	2	4	4	2	2	3	3	2	3
2665	22	2	1	4	1	2	4	3	0	1	0	0		0		52	1.51	22.806	2	2	3	2	7	1	3	45	0	2	1	5	3	1	3	1	1	1	3	1	2	1	1	1	1	1	1	1	2	5	1
3151	22	2	2	3	4	2	4	2	0	0	0	1	2	0		65	1.65	23.8751	2	2	1	1	1	1	2	5	0	1	1	1	2	1	1	1	1	1	1	1	1	1	1	2	1	3	1	1	1	1	1
4054	22	2	3	4	1	2	4	3	0	0	0	0		0		53	1.6	20.7031	2	3	2	2	1	1	2	15	0	1	2	2	3	3	1	1	1	1	1	1	1	1	2	2	1	1	1	1	1	1	1
3015	22	2	3	4	1	2	5	3	0	0	0	0		0		75	1.62	28.578	3	3	3	3	5	1	3	43.3333	0	4	4	3	4	4	5	1	1	1	1	1	3	1	1	3	3	3	1	1	2	5	4
2564	22	2	3	3	4	2	3	2	0	0	1	0		0		57	1.57	23.1247	2	2	4	2	2	2	3	40	0	1	4	6	4	4	2	1	1	4	2	4	3	2	1	3	1	3	2	1	2	3	4
2571	22	2	1	1	3	2	3	3	0	1	0	0		0		62	1.69	21.7079	2	4	2	2	1	1	2	15	0	2	2	2	3	4	4	2	1	1	1	1	2	2	2	3	1	2	1	2	2	3	2
2643	22	2	3	4	4	2	5	3	0	0	0	0		0		43	1.53	18.369	1	3	2	1	1	2	2	16.6667	0	1	2	3	2	6	1	1	1	1	3	1	1	1	1	2	1	1	1	1	1	1	1
2959	22	2	3	5	4	2	4	3	0	0	1	0		0		67	1.68	23.7387	2	3	3	2	3	2	3	38.3333	0	3	3	3	4	3	3	1	1	3	1	1	3	1	2	2	3	2	1	2	2	3	2
2982	22	2	3	5	4	2	4	3	0	0	1	0		0		48	1.58	19.2277	2	2	3	1	1	1	3	20	0	1	2	5	4	5	5	1	1	1	1	1	5	1	1	1	1	1	1	2	4	1	1
3142	22	2	1	3	1	2	4	3	0	0	0	1	2	0		70	1.6	27.3437	3	2	4	5	7	4	4	90	1	4	5	4	6	5	6	5	2	5	3	4	5	4	5	4	1	5	5	5	5	5	4
2449	22	2	3	5	4	3	2	1	1	0	0	0		0		46	1.63	17.3134	1	4	1	1	1	2	2	11.6667	0	2	2	3	2	2	1	1	1	1	2	1	2	1	1	1	1	2	1	1	1	1	1
2580	22	2	3	5	4	2	2	2	1	0	1	0		0		52	1.62	19.8141	2	4	4	1	1	1	3	25	0	5	2	1	2	6	3	2	1	1	1	1	3	1	1	1	1	2	1	3	3	2	6
4033	22	2	3	4	4	2	3	3	0	1	0	0		0		56	1.6	21.875	2	2	4	4	7	2	4	71.6667	1	3	5	5	3	6	3	1	1	3	1	2	3	1	3	3	1	2	1	2	2	4	5
2736	22	2	3	4	4	2	3	3	2	1	0	0		0		50	1.72	16.901	1	2	3	1	1	1	2	15	0	1	1	2	2	5	2	1	1	1	1	1	2	1	1	2	1	1	1	1	2	1	3
3309	22	2	2	3	4	2	4	3	1	0	2	0		1	2	59	1.67	21.1553	2	2	4	4	5	2	3	60	1	5	6	6	6	3	5	2	2	6	6	2	5	3	3	3	5	3	3	3	2	4	6
2550	22	2	3	4	4	3	4	2	0	0	2	0		0		48	1.57	19.4734	2	3	2	1	1	1	1	5	0	3	1	2	1	5	3	2	1	1	1	1	5	1	1	3	1	1	1	1	2	1	3
4027	22	2	3	4	2	2	3	4	1	1	0	0		0		57	1.68	20.1956	2	2	2	2	1	2	1	16.6667	0	3	2	2	3	3	2	1	1	2	2	1	3	1	2	2	3	2	1	1	2	1	2
4052	22	2	3	4	4	2	3	3	1	0	0	0		0		61	1.66	22.1367	2	4	3	1	7	2	3	46.6667	0	6	6	1	6	5	5	1	1	1	1	1	1	1	1	4		6	1	1	1	6	4
2504	22	2	1	4	1	3	3	2	1	0	0	1	2	0		57	1.62	21.7193	2	2	4	5	4	3	5	78.3333	1	5	6	4	6	5	6	5	3	5	3	4	5	4	5	5	5	5	3	4	5	5	5
2607	22	2	3	3	1	2	4	2	0	0	0	0		1	3	64	1.62	24.3865	2	3	3	3	4	2	3	46.6667	0	4	5	4	5	5	5	1	1	1	1	1	2	2	2	3	1	2	1	2	2	4	4
2456	22	2	3	4	4	3	4	2	0	0	0	0		0		60	1.64	22.3081	2	3	5	3	7	2	4	71.6667	1	4	4	4	4	3	3	2	2	3	2	2	3	2	3	5	4	2	2	3	5	5	2
2501	22	2	1	5	1	2	3	2	0	0	0	0		0		68	1.71	23.255	2		3	3	1	1	3	30	0	4	4	1	4	2	5	3	1	4	1	1	3	1	1	1	1	1	1	4		5	4
2799	22	2	1	5	1	2	4	3	1	0	0	0		0		54	1.62	20.5761	2	3	4	3	1	2	4	46.6667	0	4	3	4	4	4	5	3	4	4	3	3	4	3	5	5	5	4	3	4	5	4	4
3302	22	2	1	4	1	3	4	3	0	0	0	1	2	1	2	75	1.7	25.9516	3	1	4	3	7	3	4	73.3333	1	6	5	3	5	3	3	4	2	3	2	2	2	3	3	4	3	4	3	3	3	4	3
3173	22	2	1	3	1	2	4	1	0	0	0	1	2	0		70	1.65	25.7117	3	4	2	2	4	2	4	41.6667	0	3	4	4	4	4	4	3	3	2	2	1	3	2	2	4	2	3	2	2	2	3	3
2964	22	2	3	5	1	2	2	2	1	0	0	1	2	1	2	63	1.63	23.7118	2	4	4	3	7	2	4	66.6667	1	4	5	6	5	6	4	2	1	5	5	1	5	3	5	3	5	6	3	5	5	5	6
2686	22	2	1	2	3	3	3	2	1	1	1	1	2	1	2	53	1.6	20.7031	2	2	3	3	2	3	3	46.6667	0	4	3	3	4	2	4	2	5	4	3	4	5	4	4	5	3	4	4	4	5	4	5
2819	22	2	1	5	1	2	3	3	0	0	0	0		0		47	1.62	17.9089	1	4	3	3	1	2	3	36.6667	0	2	3	2	3	3	4	1	1	3	1	1	4	1	3	5	2	3	1	3	2	3	5
3179	22	2	1	3	1	2	2	2	0	0	1	2	2	2	2	80	1.77	25.5354	3	2	5	4	7	3	5	88.3333	1	6	6	5	6	4	3	4	2	2	3	2	6	2	6	6	6	6	2	5	5	4	1
2902	22	2	1	5	1	2	3	3	0	0	0	1	2	0		70	1.65	25.7117	3	3	3	4	6	2	4	63.3333	1	2	5	3	5	5	5	1	1	1	1	1	2	1	2	3	3	3	1	2	3	5	4
3215	22	2	1	4	4	2	3	3	1	0	1	0		0		45	1.58	18.026	1	3	2	1	1	2	1	11.6667	0	2	2	1	2	2	3	1	1	1	1	1	2	1	1	2	1	1	1	1	1	1	1
3275	22	2	1	5	1	2	4	3	0	1	0	0		0		58	1.66	21.048	2	3	3	3	1	1	4	35	0	4	4	5	5	4	3	2	1	3	1	2	2	1	3	3	3	2	1	1	3	2	2
2879	22	2	3	5	4	2	4	2	0	0	1	0		1	1	53	1.77	16.9172	1	2	4	1	1	2	1	21.6667	0	2	5	1	1	2	1	5	1	1	1	1	5	3	1	4	1	1	3	1	3	3	1
2962	22	2	3	5	4	2	4	2	0	0	0	1	2	0		70	1.55	29.1363	3	2	3	3	2	1	4	38.3333	0	4	4	4	4	4	3	3	1	3	2	1	4	2	4	5	2	4	2	3	3	3	3
3229	22	2	1	4	4	2	4	3	0	0	0	1	2	1	3	70	1.71	23.939	2	2	3	4	2	3	3	51.6667	0	2	4	5	6	5	5	2	2	2	3	1	2	2	3	4	5	6	2	4	2	2	5
3298	22	2	1	4	1	2	4	3	1	0	0	1	1	1	1	44	1.54	18.5529	2	2	4	1	6	3	4	60	1	2	2	4	3	4	5	2	1	3	3	2	3	1	2	3	1	4	2	1	2	4	6
2547	22	2	3	4	4	2	4	3	1	0	0	0		0		56.5	1.73	18.878	2	3	4	3	7	2	4	66.6667	1	2	6	6	6	6	6	3	1	4	6	3	6	4	6	6	6	6	3	5	5	6	6
2639	22	2	3	5	4	2	4	3	1	0	1	1	2	1	2	70	1.71	23.939	2	4	3	3	7	3	4	68.3333	1	5	6	5	6	5	5	2	1	2	5	2	3	2	3	3	3	5	1	4	2	6	6
2880	22	2	1	4	4	2	3	3	0	0	0	0		0		58	1.53	24.7768	2	2	2	1	1	2	3	21.6667	0	2	3	3	3	2	3	2	2	2	1	1	2	1	2	3	1	2	1	2	2	1	1
4023	22	2	3	4	1	2	4	4	0	0	0	0		0		77	1.63	28.9811	3	3	3	4	7	2	5	71.6667	1	2	5	5	5	5	5	1	2	4	2	2	4	1	3	5	1	5	4	4	4	5	4
2815	22	2	1	4	4	3	4	3	0	0	1	2	2	1	2	58	1.55	24.1415	2	2	5	5	7	3	5	93.3333	1	6	6	6	6	6	6	6	2	6	6	6	6	6	6	6	6	6	5	6	6	6	5
2674	22	2	1	4	1	2	5	3	1	0	1	0		0		64	1.71	21.8871	2		1	1	1	2	2	11.6667	0	3	3	3	3	3	3	3	3	3	3	3	3	3	3	3	3	3	3	3	3	3	3
2563	22	2	3	3	4	2	3	3	0	0	2	0		0		43.4	1.56	17.8337	1	2	2	2	7	1	2	35	0	1	3	1	6	2	2	1	1	1	1	1	1	1	1	1	1	2	1	1	1	3	2
3213	22	2	1	3	1	2	3	2	1	1	1	1	2	1	2	66	1.6	25.7812	3	3	2	1	7	2	3	41.6667	0	3	5	6	1	4	1	2	1	3	1	1	3	1	1	4	2	2	1	1	1	5	6
2826	22	2	1	4	1	2	3	3	0	0	0	0		0		53	1.67	19.0039	2	2	3	1	1	1	2	15	0	3	4	3	5	3	2	4	3	3	4	5	3	2	4	3	3	5	3	2	4	3	4
2650	22	2	1	3	1	2	5	3	0	0	1	0		0		52	1.7	17.9931	1	4	4	1	1	1	1	15	0	3	3	1	1	4	1	3	1	1	1	1	5	2	1	1	1	1	1	1	4	2	1
2546	22	2	3	4	4	2	4	3	1	1	0	0		0		53	1.62	20.1951	2	3	4	3	7	3	5	78.3333	1	2	5	6	6	6	6	4	3	4	3	2	4	2	3	4	4	5	2	5	5	6	6
2620	22	2	3	4	4	1	4	2	1	0	1	2	2	2	2		1.74			2	1	5	2	3	5	56.6667	1	5	6	5	6	6	6	6	6	6	6	3	6	5	6	6	6	6	6	6	6	6	3
4031	22	2	3	4	4	2	2	2	0	1	1	2	2	1	2	62	1.65	22.7732	2	2	4	3	5	2	5	65	1	4	6	6	6	4	6	3	2	4	3	3	5	3	6	3	5	6	5	4	6	4	5
3013	22	2	3	4	4	2	3	2	1	0	1	1	2	1	2	117	1.67	41.952	4	2	3	2	4	1	4	40	0	2	3	4	4	3	3	2	2	2	2	2	3	2	3	4	4	4	1	3	3	4	2
3010	22	2	3	2	4	2	2	2	2	1	0	1	2	1	2	67	1.7	23.1834	2	3	4	4	7	2	4	71.6667	1	3	4	6	6	4	4	3	1	2	2	2	4	3	2	5	5	4	2	3	2	6	3
2774	22	2	1	4	3	2	2	3	1	1	1	1	2	1	2	73	1.65	26.8136	3	2	3	5	7	3	4	78.3333	1	3	5	4	5	4	6	3	5	5	4	4	4	2	3	5	5	5	1	3	3	5	3
4314	22	3	1	1	1	2	4	2	0	0	0	0		0		50	1.72	16.901	1		1	1	1	1	1	0	0	1	1	1	3	1	1	1	1	1	1	1	3	1	1	1	1	1	1	1	3	1	1
4325	22	3	1	1	1	2	2	2	0	0	0	0		0		53	1.66	19.2336	2	2	3	1	1	1	1	10	0	1	1	1	1	3	1	1	3	1	1	1	3	1	1	1	1	1	1	1	1	1	1
4348	22	3	1	1	2		5	3	1	0	0	0		0		64	1.56	26.2985	3	1	2	5	2	2	2	40	0	2	2	3	3	3	5		1	1	3	1	1	1	1	1	1	6	1	1	1	1	6
4388	22	3	1	1	3	2	4	2	1	1	0	0		0			1.6			2	3	4	2	2	3	45	0	5	4	2	6	3	2	2	2	3	3	2	3	1	3	3	5	5	1	1	2	4	5
4393	22	3	1	1	3	2	3	2	1	1	0			0		59	1.75	19.2653	2	2	3	3	1	1	3	30	0	3	3	2	6	3	3	2	1	2	1	3	3	1	2	1	4	3	1	2	2	1	4
4423	22	3	1	1	2	2	4	3	0	1	0	1	2	0		48					2	2	1	1	3	20	0	3	3	1	3	1	1	1	3	1	1	6	1	1	2	4	1	1	1	3	3	1	1
4436	22	3	1	1	2	2	4	3	0	0	0	0		0		50	1.58	20.0288	2		1	1	2	2	1	10	0	1	1	1	2	3	1	1	1	2	1	1	3	1	1	3	1	1	1	3	1	2	3
4440	22	3	1	1	2	2	5	3	0	0	0	0		0		53	1.54	22.3478	2		1	1	1	1	1	0	0	3	1	1	1	1	1	1	1	1	1	1	1	1	1	1	1	1	1	1	1	1	1
4448	22	3	1	4	1	2		3	0	0	0			0		56	1.67	20.0796	2		2	4	4	2	4	51.6667	0	3	3	3	3	3	6	6	3	1	2	2	1	1	1	3	3	6	3	1	1	1	3
4450	22	3	1	1	1	2	4	3	0	0	0	0		0		49	1.55	20.3954	2		1	1	1	2	1	6.66667	0	1	1	3	1	2	1	1	1	1	1	1	1	1	1	2	6	1	5	2	2	1	2
4465	22	3	1	1	1	2	4	3	0	0	0	0		0		40	1.64	14.8721	1	2	3	2	1	3	1	28.3333	0	3	1	1	1	1	3		1	2	2	4	1	3	2	2	3	1	3	1	1	3	1
4502	22	3	1	4	2	2			1	0	0	0		1	1		1.6			4	4	1	1	1	1	15	0	3	1	1	2	2	1	3	1	1	1	1	5	1	1	3	1	1	1	3	1	1	1
4519	22	3	1	1	2	1	5	4	0	0	0	0		0		66	1.6	25.7812	3	3	5	4	1	4	5	75	1	6	6	5	5		3	3	1	1	1	5	3	1	3	1	4	3	1	1	1	1	3
4532	22	3	1	3	2	2	5	3	0	0	0	1	2	1	2	54	1.57	21.9076	2	2	3	2	2	2	2	30	0	3	2	3	3	2	2	2	1	2	2	1	2	1	1	1	1	1	1	1	1	1	1
4536	22	3	1	2	1	2	4	3	1	0	0	0		1	2	51	1.6	19.9219	2		3	2	2	3	3	41.6667	0	3	4	3	6	3	1	1	1	3	1	1	1	1	3	3	1	3	1	1	1	3	2
4539	22	3	1	3	2	3	4	4	0	0	0	0		1	1	62	1.64	23.0518	2	2	3	2	1	2	3	31.6667	0	3	3	6	3	4	1	3	6	1	1	2	1	1	3	5	1	6	1	1	1	3	2
4554	22	3	1	2	1	3	5	4	0	0	0	0		0		55	1.65	20.202	2	1	2	2	1	2	3	26.6667	0	1	1	3	2	1	2	1	1	3	1	1	2	1	1	1	2	1	2	1	1	3	1
4555	22	3	1	2	1	3	4	3	0	0	0	0		0		75	1.55	31.2175	4	1	2	4	1	2	3	36.6667	0	1	3	1	6	6	2	5	3	4	1	3	2	5	4	3	2	5	4	3	2	5	3
4566	22	3	1	3	3	2	4	3	0	1	0	0		0		65	1.6	25.3906	3	4	1	2	1	4	1	25	0	1	1	1	4	1	1	1	1	1	2	1	3	1	1	3	1	2	1	1	1	1	3
4606	22	3	1	3	1	2	5	3	0	0	0	0		1	1	68	1.74	22.46	2	3	1	1	1	1	2	5	0	2	1	2	3	1	2	1	1	1	1	2	1	1	1	1	3	1	1	1	1	2	1
4643	22	3	1	1	3	2	4	3	0	1	0	0		0		59.9	1.6	23.3984	2	2	2	1	1	2	1	11.6667	0	3	1	1	1	3	1	1	3	1	3	1	6	1	1	1	1	1	1	1	1	1	1
4647	22	3	1	1	3	2	5	4	0	1	0	0		0		67	1.65	24.6097	2	2	2	1	1	1	2	10	0	3	1	3	3	2	1	1	1	3	2	1	1	1	2	1	1	1	1	1	1	1	1
213	23	1	1	3	1	3	2	3	1	0	0	0		0		52	1.6	20.3125	2	3	2	1	3	1	2	16.6667	0	3	3	1	2	1	1	1	1	1	1	1	2	1	1	2	1	2	1	1	1	2	2
265	23	1	1	4	3	3	4	2	0	1	0	0		0		63	1.5	28	3	3	4	2	7	2	3	56.6667	1	4	5	3	6	6	6	3	1	6	2	2	3	2	1	6	3	1	2	2	6	4	3
406	23	1	1	4	1	3	2	2	2	1	0	0		0		52	1.68	18.424	1	3	2	1	1	1	1	5	0	2	1	1	1	1	1	1	1	1	1	1	1	1	1	2	1	1	1	1	1	1	1
408	23	1	1	4	1	3	2	3	2	0	1	0		2	2	62	1.63	23.3355	2	4	5	5	7	3	4	88.3333	1	5	5	5	5	3	4	3	1	3	3	2	3	2	3	4	5	4	2	3	3	6	6
420	23	1	1	3	4	3	3	3	1	1	0	0		0		52	1.59	20.5688	2	3	1	2	1	1	2	10	0	2	2	3	1	3	1	1	1	2	2	1	2	1	1	3	1	2	1	1	1	1	1
861	23	1	3	3	3	1	3	3	0	0	0	0		0		64	1.72	21.6333	2	2	2	1	7	3	1	38.3333	0	6	6	2	6	6	2	1	1	1	1	1	1	1	1	1	1	6	1	1	1	6	1
1188	23	1	1	3	2	3	5	3	0	1	0	0		0		59	1.68	20.9042	2	3	3	2	1	1	3	25	0	1	3	1	3	3	4	1	1	2	2	3	3	2	3	3	2	3	1	2	1	2	6
1274	23	1	1	4	3	2	5	3	0	0	0	0		0		47	1.6	18.3594	1	2	3	2	7	2	3	51.6667	0	3	4	1	3	4	3	3	3	1	1	1	3	1	3	3	4	3	1	1	3	4	6
1552	23	1	3	4	3	2	2	3	1	0	2	0		0		48	1.53	20.5049	2	4	3	1	2	1	1	13.3333	0	2	2	3	1	2	1	1	1	1	3	1	1	1	1	3	4	1	1	1	1	1	1
1949	23	1	3	5	4	3	3	2	1	0	1	0		0		67	1.65	24.6097	2	3	1	1	1	2	3	16.6667	0	2	2	4	3	3	3	1	1	1	1	1	3	1	1	2	2	2	1	1	1	1	2
1950	23	1	3	5	4	3	2	3	2	0	0	0		0		50	1.54	21.0828	2	3	3	3	1	2	2	31.6667	0	2	3	1	3	2	3	1	1	1	1	1	2	1	2	3	1	3	1	1	1	1	2
1989	23	1	3	5	4	1	4	3	1	0	0	0		0		47	1.58	18.8271	2	3	3	1	1	1	2	15	0	4	4	1	1	4	2	1	2	2	3	1	6	1	1	2	3	2	1	1	3	1	3
281	23	1	1	1	3	3	5	3	0	0	1	0		0		53	1.57	21.5019	2	4	4	4	7	3	3	73.3333	1	6	5	2	6	1	4	1	1	1	1	1	2	2	2	5	3	3	2	1	3	3	5
1535	23	1	2	2	4	2	3	2	1	0	0	0		0		67	1.52	28.9993	3	4	1	1	1	2	3	16.6667	0	3	4	5	2	1	4	1	1	3	2	1	2	1	1	5	2	1	1	2	3	1	1
1522	23	1	2	2	4	1	4	3	1	0	1	0		0		52	1.57	21.0962	2	3	2	2	1	2	2	21.6667	0	1	2	2	3	1	3	1	1	2	1	1	2	1	1	3	1	3	1	1	2	1	1
1977	23	1	2	2	4	3	5	3	2	0	2	1	3	1	3	73	1.69	25.5593	3	3	2	4	5	2	4	55	1	1	5	6	3	3	2	1	1	1	2	1	2	1	1	4	2	1	1	1	2	3	6
1267	23	1	1	3	3	2	5	3	1	1	1	0		0		60.9	1.65	22.3691	2	4	3	5	7	3	5	83.3333	1	4	4	4	4	5	5	5	5	5	5	3	5	3	5	5	5	5	5	5	5	5	5
172	23	1	1	4	3	3	2	2	1	0	0	0		0		62	1.67	22.231	2	4	3	3	6	2	4	58.3333	1	5	6	4	4	6	3	3	1	2	3	2	3	1	2	4	6	5	1	1	1	6	6
174	23	1	1	4	1	3	4	2	0	1	0	0		0		55	1.63	20.7008	2	3	3	2	6	2	4	53.3333	1	3	3	1	3	3	2	1	1	2	1	2	2	1	2	2	1	2	1	2	2	3	2
610	23	1	3	3	4	2	3	2	1	0	0	0		0		60	1.69	21.0077	2	3	2	2	1	2	1	16.6667	0	2	2	2	2	2	2	1	1	1	3	1	1	1	1	1	1	1	1	1	1	1	1
843	23	1	1	1	1	1	3	3	1	1	0	0		0		87	1.73	29.0688	3	2	2	2	7	1	4	45	0	6	6	6	6	6	6	4	5	6	6	2	5	3	5	5	5	5	6	4	4	4	2
871	23	1	1	1	3	2	5	4	0	0	0	0		1	3	55	1.6	21.4844	2	2	4	5	7	3	3	78.3333	1	6	3	1	6	1	5	1	1	1	1	1	2	1	2	2	2	1	1	1	1	4	1
1912	23	1	2	5	3	2	3	3	0	1	0	0		0		69	1.73	23.0546	2	3	3	5	3	4	3	66.6667	1	1	6	1	6	5	1	3	1	2	1	5	5	1	3	3	3	6	1	3	2	6	6
1916	23	1	2	5	3	1	3	2	1	0	1	0		0		51	1.63	19.1953	2	3	1	1	1	1	1	0	0	1	1	1	1	2	2	1	1	1	1	1	1	1	1	3	1	2	1	1	1	1	1
262	23	1	1	4	3	2	3	3	0	1	1	0		0		54	1.61	20.8325	2	4	2	2	1	2	2	21.6667	0	3	3	4	4	4	4	2	1	1	2	2	3	1	1	2	2	2	1	1	1	1	2
275	23	1	1	5	1	3	2	3	1	0	0	0		0		57	1.6	22.2656	2	3	3	2	3	1	3	31.6667	0	3	3	2	3	3	3	2	2	3	1	1	2	1	1	2	2	2	1	2	2	3	3
586	23	1	1	3	3	2	5	3	0	1	0	0		0		52	1.74	17.1753	1	3	2	1	1	1	1	5	0	3	2	1	2	3	1	1	3	1	1	1	2	2	1	1	1	1	2	1	2	1	4
846	23	1	1	1	3	2	3	3	1	1	0	0		0		60	1.65	22.0386	2	4	4	3	1	1	3	35	0	3	4	1	3	4	5	1	1	6	1	1	6	1	5	6	5	2	1	1	3	6	5
1190	23	1	1	3	2	2	5	3	1	1	0	0		0		53	1.63	19.9481	2	2	2	2	1	3	2	28.3333	0	1	1	2	2	3	1	1	1	1	1	2	2	1	1	2	1	2	1	2	2	2	1
487	23	1	1	4	3	2	2	2	1	0	0	2	2	0		55.1	1.66	19.9956	2	2	3	4	1	2	3	41.6667	0	4	1	3	4	5	1	1	1	2	2	1	2	1	1	3	2	2	1	1	2	1	1
562	23	1	2	3	4	1	4	3	0	0	0	1	1	1	3	60	1.7	20.7612	2	2	3	3	2	2	1	30	0	2	3	3	4		2	1	3	1	1	1	2	3	2	3	2	2	3	2	2	3	1
270	23	1	1	4	1	2	4	3	0	1	0	0		0		98	1.76	31.6374	4	3	1	1	7	2	5	46.6667	0	2	3	3	2	3	3	2	1	1	3	1	1	1	1	3	4	1	1	3	1	3	3
436	23	1	1	3	1	3	3	3	2	0	0	1	2	1	2	61	1.71	20.8611	2	4	3	2	7	2	3	51.6667	0	1	3	1	6	4	1	1	3	3	1	1	3	1	1	3	5	3	1	1	2	5	4
188	23	1	1	5	1	2	4	3	0	1	0	0		0		61	1.7	21.1073	2	4	1	1	1	1	2	5	0	2	2	2	1	2	1	1	1	1	1	1	1	1	1	2	1	1	1	1	1	1	2
1331	23	1	1	3	3	3	3	2	1	1	0	0		0		70	1.79	21.847	2	2	1	2	1	1	2	10	0	1	1	1	1	2	1	1	1	1	1	1	1	1	1	2	1	2	1	1	1	1	1
1937	23	1	3	4	4	3	4	3	0	0	0	0		0		62	1.72	20.9573	2	4	4	4	7	2	4	71.6667	1	3	5	2	4	5	6	2	1	2	1	2	3	3	3	3	3	5	2	2	2	5	4
1278	23	1	1	3	3	3	4	3	0	1	0	0		1	2	75	1.68	26.5731	3	3	4	3	4	2	3	51.6667	0	2	5	2	5	6	5	1	2	1	1	1	3	1	3	6	3	2	1	3	3	4	1
1987	23	1	3	5	3	2	3	3	1	1	0	1	2	0		74.6	1.6	29.1406	3	3	4	4	7	2	4	71.6667	1	3	4	2	6	4	3	3	1	4	4	2	3	2	3	4	3	5	2	2	4	4	2
414	23	1	1	3	1	3	3	3	0	1	1	1	2	0		72	1.67	25.8166	3	3	4	4	7	3	5	83.3333	1	1	4	5	6	4	4	3	3	3	4	3	4	3	4	5	5	4	2	3	4	4	4
1177	23	1	1	3	2	3	5	3	0	0	1	0		0		67	1.6	26.1719	3	2	3	2	5	1	2	33.3333	0	4	5	2	6	5	5	5	1	2	1	2	3	1	2	4	2	3	1	1	2	6	5
1944	23	1	3	5	4	3	2	2	0	0	0	0		0		45	1.47	20.8247	2	3	1	2	1	2	1	11.6667	0	2	2	2	2	4	3	1	1	1	3	1	2	1	1	3	2	3	1	1	1	1	1
596	23	1	1	4	3	2	3	2	0	1	1	0		0		58	1.68	20.5499	2	3	4	2	3	2	2	38.3333	0	4	3	5	5	5	5	1	1	2	2	2	3	2	2	2	2	3	1	1	2	3	5
565	23	1	3	3	3	3	3	3	2	0	1	0		0		59	1.7	20.4152	2	3	1	2	1	1	1	5	0	3	3	2	2	4	4	3	3	2	2		2	1	2	3	3	2	1	1	1	2	4
1338	23	1	2	1	4	2	4	2	1	0	1	0		2	3	57.8	1.68	20.479	2	3	5	1	7	1	3	50	0	3	3	4	4		3	2	2	1	1	2	2	2	2	2	2	2	2	2	2	3	2
611	23	1	3	3	4	3	3	3	2	0	1	0		0		60	1.71	20.5191	2	4	3	4	2	2	3	45	0	2	3	3	4	3	5	1	1	2	1	3	2	2	3	2	3	3	1	1	2	1	1
1896	23	1	2	5	3	2	4	3	0	1	0	0		0		75	1.65	27.5482	3	3	1	2	2	1	3	18.3333	0	1	3	2	3	3	4	1	1	1	1	1	1	1	2	1	1	3	1	2	2	3	3
585	23	1	3	3	3	3	4	3	1	0	1	0		0		51	1.57	20.6905	2	3	1	2	1	2	2	16.6667	0	1	2	1	3	3	1	1	1	1	1	1	2	1	1	2	1	1	1	1	3	1	3
1357	23	1	1	2	3	2	5	3	0	1	1	0		0		59	1.77	18.8324	2	4	4	4	5	3	4	71.6667	1	4	5	6	6	6	6	5	3	3	3	3	3	5	5	6	1	6	2	3	2	4	5
224	23	1	1	2	1	2	5	2	1	1	0	0		0		62	1.58	24.8358	2	3	2	2	1	1	3	20	0	3	2	5	4	4	4	1	4	3	4	1	3	1	3	4	1	1	2	2	3	1	1
1948	23	1	3	5	4	3	2	1	2	1	1	0		1	1	45	1.64	16.7311	1	3	2	2	1	1	2	15	0	1	1	1	3	5	2	1	1	1	1	1	1	1	1	1	1	1	1	1	1	1	1
571	23	1	3	2	3	2	5	3	0	0	2	1	2	0		55	1.6	21.4844	2	3	4	3	2	3	4	56.6667	1	3	4	1	4	4	4	2	1	3	1	3	6	2	5	4	5	5	3	2	3	2	5
241	23	1	1	3	1	1	4	3	0	0	0	1	2	0		68	1.66	24.677	2	2	3	3	2	3	5	56.6667	1	4	6	6	6	6	5	2	2	5	4	3	5	1	6	6	1	6	2	1	4	6	6
289	23	1	1	3	3	2	4	3	1	1	1	0		0		73	1.62	27.8159	3	3	4	4	1	3	4	58.3333	1	5	5	6	6	6	5	4	5	6	6	4	5	4	3	5	6	3	4	3	4	2	3
1943	23	1	3	5	4	3	3	3	0	0	1	0		1	2	56	1.62	21.3382	2	4	4	4	7	2	3	66.6667	1	1	4	1	2	2	2	1	1	1	1	1	2	1	1	3	3	3	1	1	1	4	2
1952	23	1	3	5	4	3	3	3	0	0	1	0				56	1.55	23.3091	2	3	3	4	4	1	4	50	0	3	4	4	4	3	4	3	1	2	1	3	3	1	2	3	3	4	1	1	1	5	3
356	23	1	3	1	4	2	4	3	0	1	0	0		0		75	1.73	25.0593	3	3	2	2	4	1	4	35	0	4	5	2	5	5	4	2	1	3	3	3	4	1	3	4	1	4	1	3	3	5	5
588	23	1	1	3	3	2	5	3	0	1	1	0		0		78	1.64	29.0006	3	4	2	3	4	2	3	41.6667	0	3	3	3	4	3	3	3	2	3	2	2	2	1	3	4	4	4	3	3	3	3	2
1370	23	1	1	4	3	2	5	3	0	1	1	0		0		63	1.56	25.8876	3	2	2	3	3	3	3	45	0	6	3	2	5	5	4	3	2	3	4	3	3	2	5	4	2	4	2	3	2	2	2
226	23	1	1	2	1	1	4	3	0	0	1	0		0		62	1.77	19.79	2	2	4	2	2	2	3	40	0	5	3	5	6	5	3	1	1	2	5	1	2	2	3	2	3	2	1	1	3	2	6
1384	23	1	1	1	3	2	4	3	0	1	1	0		0		65	1.65	23.8751	2	3	3	2	7	2	4	56.6667	1	3	4	3	4	4	4	4	3	3	3	3	3	3	3	4	2	3	2	2	3		4
836	23	1	3	3	4	3	4	3	0	1	1	1	2	1	2	80	1.8	24.6914	2	3	3	4	7	2	4	66.6667	1	5	6	6	6	6	6	3	1	6	6	2	4	2	4	4	4	5	2	6	6	6	6
1209	23	1	1	2	1	3	3	3	0	0	0	1	1	1	2	77	1.65	28.2828	3	3	2	1	2	1	4	23.3333	0	3	3	1	5	2	4	1	1	5	2	3	2	1	1	2	1	5	2	5	2	1	5
1283	23	1	1	3	3	2	4	2	1	1	0	1	2	0		75	1.6	29.2969	3	3	3	4	3	1	5	51.6667	0	3	6	6	6	6	6	2	1	6	6	2	6	1	6	6	6	6	5	6	6	1	6
314	23	1	1	4	4	1	2	1	1	0	1	0		0		55.5	1.63	20.889	2	4	2	2	7	1	2	35	0	2	2	1	2	2	3	1	1	1	1	1	1	1	2	2	1	2	1	1	1	2	1
255	23	1	2	2	4	3	4	3	1	0	0	0		0		49	1.6	19.1406	2	3	1	1	1	2	1	6.66667	0	2	1	3	3		2	1	1	1	1	1	3	1	1	3	1	1	1	1	1	1	1
158	23	1	1	1	3	2	3	1	2	1	1	1	1	0		53	1.63	19.9481	2	2	2	1	7	2	2	36.6667	0	6	6	6	6	6	3	2		4	2	1	2	1	4	1	1	1	1	3	3	6	6
232	23	1	1	4	1	3	2	2	1	1	0	0		0		58	1.6	22.6562	2	3	4	2	7	2	3	56.6667	1	2	3	3	5	3	5	1	1	4	3	1	5	4	4	5	3	3	1	1	2	5	5
416	23	1	1	3	1	2	4	3	1	1	1	0		0		72	1.55	29.9688	3	3	2	4	2	2	5	50	0	5	6	6	6	6	6	2	5	6	6	6	6	2	4	6	6	6	1	5	3	3	1
175	23	1	1	4	1	3	3	2	0	1	0	0		0		53	1.64	19.7055	2	3	2	2	5	2	3	40	0	2	3	2	4	3	3	1	1	1	1	1	2	1	2	3	3	2	1	2	2	3	4
1276	23	1	1	2	1	3	4	3	1	0	0	1	1	0		45	1.62	17.1468	1		3	1	7	2	1	36.6667	0	4	4	1	3	3	1	2	1	2	1	1	4	2	1		5	1	3	1	4	3	1
1287	23	1	1	2	3	2	5	3	0	1	2	0		0		58	1.64	21.5645	2	3	1	1	1	1	2	5	0	3	1	1	3	3	1	1	1	1	1	1	2	1	1	3	1	1	1	1	3	1	1
1932	23	1	3	5	4	3	4	2	0	0	0	0		0		49	1.6	19.1406	2	2	1	1	1	1	1	0	0	1	1	1	1	1	1	1	1	1	1	1	1	1	1	1	1	1	1	1	1	1	1
2457	23	2	3	4	4	3	3	3	0	0	0	0		0		57	1.65	20.9366	2	3	5	3	7	2	4	71.6667	1	2	4	3	5	5	3	3	1	2	3	2	2	3	4	5	2	5	3	4	4	5	2
2581	23	2	3	5	4	2	3	2	0	0	1	0		0		52	1.76	16.7872	1	3	2	1	1	1	1	5	0	1	1	1	1	1	1	1	1	1	1	1	1	1	1	1	1	2	1	1	1	1	1
2619	23	2	3	3	4	2	5	4	0	1	1	0		0		62	1.64	23.0518	2	3	4	3	7	2	3	61.6667	1	2	4	5	4	4	3	1	1	1	1	1	1	1	2	2	1	3	1	1	1	3	3
2659	23	2	1	4	1	2	3	3	1	1	1	0		0		85	1.66	30.8463	4	2	3	4	7	3	4	73.3333	1	4	5	2	5	5	5	1	1	3	2	2	5	2	5	3	2	5	2	5	5	6	2
2667	23	2	1	4	1	2	3	2	1	0	0	0		0		63	1.65	23.1405	2	2	1	1	1	1	1	0	0	1	1	1	1	1	1	1	1	1	1	1	1	1	1	2	1	1	1	1	1	1	1
2730	23	2	3	4	4	2	5	3	0	0	0	0		0		70	1.68	24.8016	2	2	3	1	7	1	3	40	0	1	2	3	3	2	2	1	1	1	2	3	1	1	1	3	1	1	1	1	1	2	1
2951	23	2	3	3	4	2	3	3	1	1	0	0		0		67	1.55	27.8876	3	3	4	3	2	3	3	51.6667	0	4	3	4	5	5	4	1	1	1	2	1	2	2	2	5	1	4	1	1	1	5	5
2986	23	2	1	2	1	2	4	3	0	0	0	0		0		56	1.74	18.4965	2	3	2	1	1	1	1	5	0	1	1	1	1	1	1	1	1	1	1	1	1	1	1	2	1	1	1	1	1	1	1
2990	23	2	3	4	4	2	4	2	1	0	1	0		0		53	1.61	20.4467	2	2	3	3	1	2	4	41.6667	0	3	4	4	5	5	4	3	3	2	2	3	5	5	2	6	5	4	1	2	5	5	6
2994	23	2	3	4	4	2	2	3	0	0	1	0		0		43	1.53	18.369	1	2	2	1	1	1	2	10	0	1	1	2	2	3	1	1	1	1	1	1	2	1	1	3	1	1	1	1	2	1	2
3159	23	2	2	3	4	3	3	3	0	1	0	0		0		44	1.56	18.0802	1	4	2	1	1	1	1	5	0	1	1	1	1	3	1	1	1	1	1	1	1	1	1	1	1	1	1	1	1	1	1
2623	23	2	3	3	4	2	3	2	0	1	1	0		1	3	53	1.65	19.4674	2	3	4	3	7	3	3	68.3333	1	4	4	5	5	5	3	1	1	3	3	1	2	2	2	3	3	4	1	2	2	6	1
2895	23	2	1	4	1	1	3	3	0	1	0	0		0		62	1.54	26.1427	3	2	2	1	2	1	3	18.3333	0	2	2	2	3	2	3	1	1	1	1	1	2	1	1	2	1	1	1	1	1	2	1
3016	23	2	3	3	4	2	2	2	0	1	0	0		0		66	1.64	24.539	2	3	3	3	1	2	3	36.6667	0	3	3	2	3	3	4	1	1	1	1	1	1	1	2	2	1	2	1	1	1	2	2
3212	23	2	1	4	4	3	4	3	1	0	1	0		0		63	1.56	25.8876	3	1	3	2	6	3	3	55	1	3	3	3	3	4	3	1	1	3	1	1	3	1	1	2	1	3	1	1	1	4	3
2500	23	2	1	5	2	3	4	3	0	0	0	0		0		56	1.7	19.3772	2	4	2	1	1	1	2	10	0	1	1	1	2	5	1	1	1	1	1	1	2	1	1	2	1	1	1	1	3	1	5
2795	23	2	1	5	4	2	4	3	0	0	0	0		0		55	1.62	20.9572	2	2	3	2	3	1	3	31.6667	0	2	2	2	2	2	2	2	1	2	2	2	2	2	2	2	1	2	2	2	2	2	2
2610	23	2	3	2	4	3	3	2	0	1	0	0		0		65	1.75	21.2245	2	4	2	1	1	2	1	11.6667	0	1	1	1	1	1	1	1	2	1	1	1	1	1	1	2	1	1	1	1	1	1	1
2991	23	2	3	4	4	2	4	3	0	0	1	1	2	1	2					2	2	2	7	1	3	40	0	2	3	4	4	3	2	1	3	1	3	1	1	1	1	2	2	2	1	1	3	3	3
2575	23	2	1	5	4	2	4	3	1	0	0	0		0		49	1.59	19.3821	2	3	4	2	6	3	3	60	1	1	4	5	5	5	5	2	2	3	4	2	3	2	3	2	2	3	2	2	2	4	4
2630	23	2	3	4	4	2	5	3	0	0	1	1	2	1	2	65	1.66	23.5883	2	3	4	4	7	3	4	78.3333	1	6	6	2	3	4	3	1	1	1	1	1	2	1	3	3	4	5	1	3	3	6	6
3005	23	2	3	4	4	2	4	3	0	0	0	0		0		68	1.71	23.255	2	2	3	3	7	1	3	50	0	5	3	4	3	4	3	2	1	1	1	1	2	2	3	4	1	4	1	1	1	4	4
2626	23	2	3	4	4	3	3	3	0	0	0	0		0		52	1.71	17.7832	1	3	4	2	1	3	1	33.3333	0	2	2	1	3	5	2	1	3	2	2	1	2	1	1	1	1	1	1	1	1	1	1
2621	23	2	3	4	4	3	5	3	1	0	0	0		0		63	1.7	21.7993	2	3	4	4	2	1	4	48.3333	0	2	3	4	4	3	2	1	1	1	2	1	1	1	1	1	1	3	1	1	2	3	1
2498	23	2	1	4	4	3	3	3	0	1	0	1	2	1	2	75	1.63	28.2284	3	3	3	2	7	1	4	50	0	2	4	2	5	4	3	3	1	2	2	1	2	1	2	5	1	5	1	5	4	5	2
2996	23	2	3	4	4	2	5	3	0	1	0	0		0		63	1.65	23.1405	2	2	2	2	1	2	2	21.6667	0	3	3	2	3	3	2	1	1	1	3	1	2	1	1	2	1	2	1	1	1	1	1
2792	23	2	1	4	1	1	4	4	1	0	0	1	2	0		62	1.57	25.1532	3	2	4	3	2	2	4	50	0	2	5	5	2	4	5	1	1	1	2	1	1	1	1	5	2	3	1	2	1	1	1
3146	23	2	1	4	1	2	5	3	0	1	0	0		1	2	56	1.6	21.875	2	2	4	3	2	2	4	50	0	2	4	5	4	4	5	1	3	4	3	1	5	1	2	3	4	2	1	2	2	1	3
2789	23	2	1	5	1	2	4	4	0	1	0	0		0		65	1.63	24.4646	2	3	3	2	2	2	3	35	0	1	1	6	3	1	3	1	1	1	1	1	2	1	1	4	1	1	1	1	1	1	1
3147	23	2	2	4	4	3	4	2	0	0	1	1	2	0		57	1.66	20.6852	2	2	1	1	1	1	1	0	0	1	2	1	2	1	2	1	1	1	1	1	1	1	2	2	1	2	2	1	1	1	2
2965	23	2	3	5	4	2	4	3	0	0	0	0		0		51	1.66	18.5078	2	3	4	3	4	3	4	63.3333	1	5	3	3	5	5	4	1	1	1	1	2	3	1	3	3	1	3	1	1	2	5	2
3166	23	2	2	1	4	2	4	2	0	1	1	0		0		60	1.6	23.4375	2	3	4	4	7	3	5	83.3333	1	5	5	6	5	5	4	1	1	3	6	2	5	2	3	5	1	5	1	5	4	5	3
2974	23	2	3	5	4	2	5	3	0	0	1	1	2	1	3	58	1.61	22.3757	2	2	5	4	7	2	3	71.6667	1	4	4	5	4	6	4	1	1	2	3	1	3	1	2	3	3	4	1	1	1	5	1
3187	23	2	1	4	4	2	4	2	0	0	0	0		2	3	62	1.67	22.231	2	2	3	1	4	1	2	25	0	2	3	1	3	3	3	1	1	1	1	1	3	1	1	2	3	3	1	1	1	3	3
3133	23	2	1	1	1	2	4	3	0	0	0	0		0		65	1.6	25.3906	3	4	2	3	1	2	3	31.6667	0	2	3	1	5	1	3	1	1	3	1	1	2	1	2	1	2	1	1	1	1	1	1
2810	23	2	1	4	2	2	3	2	1	0	0	0		0		55	1.71	18.8092	2	2	2	1	1	1	2	10	0	2	2	2	3	3	1	1	1	1	1	1	1	1	1	1	1	1	1	1	1	1	1
3293	23	2	1	4	1	2	4	2	0	0	0	1	2	0		57	1.6	22.2656	2	2	3	1	6	3	2	45	0	1	3	2	2	2	2	2	2	2	2	2	2	2	2	2	2	2	2	1	1	1	1
2796	23	2	1	5	2	2	4	3	0	0	1	0		0		58	1.7	20.0692	2	2	3	1	1	2	2	21.6667	0	1	1	1	1	2	1	1	1	1	1	1	1	1	1	2	1	1	1	1	2	1	1
2807	23	2	1	5	4	2	4	2	0	0	0	0		0		56	1.72	18.9292	2	3	2	1	1	1	2	10	0	1	1	1	1	2	1	1	1	1	1	1	1	1	2	1	2	1	1	1	1	1	1
2794	23	2	1	5	1	2	5	3	0	0	1	0		2	2	67	1.71	22.913	2	2	2	1	1	1	2	10	0	2	2	2	2	2	2	1	1	1	1	1	1	1	1	2	1	1	1	1	1	1	1
2468	23	2	3	4	1	3	4	2	1	0	0	0		0		57	1.68	20.1956	2	2	3	4	5	3	4	66.6667	1	4	4	5	5	5	5	4	3	6	3	2	5	3	4	5	6	5	2	2	4	5	6
2671	23	2	1	4	1	2	3	3	0	0	0	0		0		58	1.68	20.5499	2		1	1	1	3	1	13.3333	0	3	1	1	2	3	3	1	1	1	1	1	1	1	1	2	1	3	1	1	1	1	1
3391	23	2	3	4	4	2	4	3	1	0	1	0		0		67	1.62	25.5296	3	1	2	2	6	2	4	48.3333	0	4	5	6	5	6	3	3	1	5	2	2	3	2	3	5	5	3	3	3	4	4	1
4010	23	2	3	4	4	2	3	2	0	0	1	0		0		75	1.69	26.2596	3	2	2	1	1	1	2	10	0	3	2	2	1	2	1	1	1	1	1	1	2	1	1	2	1	1	1	1	1	1	3
2519	23	2	1	1	1	2	4	3	0	1	2	1	2	0		59	1.65	21.6713	2	3	3	2	7	1	4	50	0	1	6	6	6	6	6	6	1	3	3	2	3	3	1	2	5	2	2	4	3	6	4
2823	23	2	1	5	4	3	4	2	1	1	0	0		1	1	52	1.63	19.5717	2	2	2	2	1	2	2	21.6667	0	1	2	4	4	4	1	1	1	1	1	1	1	1	1	3	3	2	1	1	1	1	1
3018	23	2	3	5	4	2	3	3	1	0	1	0		0		58	1.64	21.5645	2	3	5	5	7	3	4	88.3333	1	2	4	5	5	5	4	3	1	2	4	1	2	1	2	3	4	4	1	1	2	5	3
2773	23	2	1	3	1	2	3	3	1	1	0	0		0		49	1.57	19.8791	2	3	3	1	2	1	3	23.3333	0	2	3	3	2	3	1	1	1	1	1	1	2	1	1	2	1	1	1	1	1	2	1
2803	23	2	1	2	1	2	3	3	0	0	0	0		0		62	1.64	23.0518	2	1	3	2	1	1	2	20	0	4	3	2	4	5		6	4	3	3	3	3	4	5	5	5	6	4	4	4	4	3
2827	23	2	1	5	1	2	4	3	0	1	0	0		0		62	1.73	20.7157	2	2	3	2	1	1	3	25	0	4	4	1	4	4	4	1	4	2	1	1	1	1	2	2	3	2	1	1	2	2	2
3299	23	2	1	4	1	2	4	3	0	0	0	0		0		54	1.59	21.3599	2	2	2	2	2	3	2	31.6667	0	2	2	3	2	2	3	1	1	2	1	1	2	2	1	2	1	3	1	1	1	1	4
2993	23	2	3	5	4	2	3	2	0	0	1	1	2	0		58	1.58	23.2335	2	3	3	3	7	1	4	55	1	5	5	6	6	6	6	2	3	3	5	2	5	2	3	4	5	3	1	5	5	3	5
2977	23	2	3	5	4	2	3	2	1	0	1	0		0		52	1.62	19.8141	2	2	3	2	2	1	3	28.3333	0	3	2	4	1	3	2	1	1	2	2	2	1	1	1	4	2	3	1	1	1	1	1
2866	23	2	1	3	1	2	3	2	0	0	1	0		0		54	1.59	21.3599	2	3	4	2	7	1	4	55	1	4	5	6	4	5	1	2	1	3	5	1	5	1	6	6	2	3	3	3	6	2	6
2904	23	2	1	5	2	2	4	2	0	0	0	1	1	1	1	50	1.7	17.301	1	3	2	1	1	1	1	5	0	3	1	1	1	3	1	1	1	1	1	1	5	1	1	6	1	1	2	1	4	1	1
2978	23	2	3	5	4	2	4	3	1	0	1	0		0		52	1.63	19.5717	2	2	2	1	1	1	3	15	0	2	2	3	3	4	3	1	1	2	1	2	3	1	1	2	2	1	1	1	1	1	3
3182	23	2	1	3	1	2	5	3	0	0	0	1	2	0		120	1.75	39.1837	4	2	3	2	2	2	4	40	0	3	4	4	4	4	4	4	2	5	5	4	5	5	6	6	6	6	6	6	6	6	6
2817	23	2	1	5	1	2	4	3	0	0	0	0		0		55	1.64	20.4491	2	3	3	2	1	1	3	25	0	2	2	4	4	4	2	1	1	2	1	1	3	1	1	3	1	2	1	1	1	2	3
2821	23	2	1	5	1	3	4	4	0	1	1	0		0		55	1.74	18.1662	1	4	2	1	1	2	1	11.6667	0	1	1	1	1	1	2	3	2	3	2	3	2	5	4	3	4	2	3	2	2	2	3
3248	23	2	1	4	4	2	4	3	0	1	0	1	2	2	2	56	1.6	21.875	2	1	3	3	4	2	4	51.6667	0	2	6	6	6	6	3	4	1	5	3	5	6	5	6	5	6	3	1	2	4	2	5
2653	23	2	1	4	4	2	4	3	0	0	1	0		0		56	1.7	19.3772	2	2	3	3	1	1	3	30	0	3	3	1	3	3	3	1	1	1	1	3	2	1	2	3	1	1	1	1	1	1	3
2855	23	2	1	5	3	2	3	3	1	1	1	0		0		55	1.6	21.4844	2	2	3	3	4	2	4	51.6667	0	1	3	4	4	4	4	3	2	3	3	2	3	2	4	4	4	4	3	4	4	4	4
2790	23	2	1	5	1	2	4	2	1	0	1	2	3	2	3	74	1.65	27.1809	3	2	5	2	7	3	4	73.3333	1	3	4	3	4	4	4	4	2	6	1	1	4	2	3	3	4	5	2	4	4	5	6
3294	23	2	1	4	1	2	2	3	0	0	0	1	3			48	1.7	16.609	1	2	4	1	1	2	1	21.6667	0	1	1	2	1	4	1	1	1	1	1	1	4	1	1	2	1	1	1	1	4	1	1
2793	23	2	1	5	4	2	4	3	1	0	0	0		0		72	1.72	24.3375	2	2	4	2	3	2	4	48.3333	0	3	4	4	4	4	5	5	5	4	4	3	4	4	3	3	3	4	4	4	4	4	4
2515	23	2	1	4	1	2	2	2	1	1	1	0		0		55	1.6	21.4844	2	2	3	2	1	2	1	21.6667	0	1	1	2	5	6	1	1	2	1	1	1	1	1	1	1	1	2	1	1	1	1	1
4326	23	3	1	1	1	2	4	3	0	0	0	0		0		45	1.65	16.5289	1	1	1	2	1	1	3	15	0	2	1	3	3	1	1	1	1	1	1	2	3	3	2		1	1	1	1	1	1	1
4327	23	3	1	1	1	2	4	3	0	0	0	0		0		45	1.65	16.5289	1	1	1	2	1	1	3	15	0	2	1	3	3	1	1	1	1	1	1	2	3	3	2		1	1	1	1	1	1	1
4350	23	3	1	2	2	2	4	3	0	0	0	0		0		46	1.6	17.9687	1		3	3	1	1	3	30	0	3	1	1	3	1	1	1	1	1	1	1	3	1	1	1	1	1	1	1	1	1	1
4370	23	3	1	1	3	2	4	3	0	1	0	0		0		50	1.55	20.8117	2	3	1	1	1	1	2	5	0	1	1	1	3	3	2	1	1	1	1	2	3	1	1	2	1	1	1	1	1	1	1
4401	23	3	1	1	3	3	4	1	1	1	0	0		0		60	1.57	24.3418	2	2	5	5	1	1	3	50	0	1	3	3	6	1	5	1	1	2	3	3	3	2	1	3	2	1	1	3	1	1	5
4404	23	3	1	1	3	2	4	3	0	1	0	0		0		70	1.6	27.3437	3	1	5	1	1	2	3	36.6667	0	1	1	1	1	1	1	1	1	1	1	1	1	1	1	1	1	1	1	1	1	1	1
4435	23	3	1	1	2	2	5	1	1	1	0	0		0		72	1.64	26.7698	3	2	5	3	3	2	5	63.3333	1	1	1	1	1	2	3	6	6	6	6	1	2	2	2	6	6	6	6	3	6	6	6
4446	23	3	1	1	2	2	4	4	0	0	0	0		0		49	1.6	19.1406	2	2	2	2	1	3	3	33.3333	0	1	1	1	3	1	1	1	1	3	1	1	1	1	1	1	1	1	1	1	1	1	2
4467	23	3	1	1	1	2	4	2	0	1	0	0		0		58	1.7	20.0692	2	3	3	1	1	3	3	33.3333	0	4	3	1	6	5	1	1	2	3	1	2	1	1	3	2	5	1	1	1	2	1	6
4506	23	3	1	4	2	2	5	3	0	0		1	2			59	1.73	19.7133	2		2	4	3	2	3	43.3333	0	4	6	4	6	3	3	3	1	1	3	2	1	1	2	3	1	3	1	1	1	6	6
4524	23	3	1	3	2	2	5	2	0	0	0	0		1	1		1.6				2	1	1	1	3	15	0	3	1	1	1	3	1	3	1	1	1	1	3	3	1	3	3	1	1	1	1	1	1
4531	23	3	1	3	2	2	5	3	0	1	0	0		0		67	1.63	25.2174	3	4	3	1	1	3	1	23.3333	0	3	2	2	4	6	4	3	1	1	1	3	1	1	2	6	6	2	1	1	2	1	2
4537	23	3	1	2	1	2	4	2	0	0	0	0		0		57	1.57	23.1247	2		2	1	1	2	3	21.6667	0	3	1	1	2	3	3	1	1	1	1	1	1	1	3	3	1	2	1	1	1	1	2
4548	23	3	1	2	1	2	5	3		0	1	0		0		68.5	1.6	26.7578	3		2	3	1	1	3	25	0	4	2	1	2	3	1	2	1	2	3	1	3	3	1	3	1	1	2	3	2	1	2
4552	23	3	1	2	1	1	4	3	0	0	0	0		0		58	1.61	22.3757	2	2	1	1	1	1	1	0	0	1	1	1	1	1	1	1	1	1	1	1	2	1	1	2	1	1	1	1	1	1	1
4601	23	3	1	3	1	2	4	3	0	0	0	0		0		74	1.68	26.2188	3		2	2	7	2	3	46.6667	0	3	3	1	3	4	3	1	1	1	1	1	2	1	1	2	2	3	2	1	1	1	3
4603	23	3	1	3	1	2	4	3	0	0	0			0		55	1.64	20.4491	2		2	2	1	3	3	33.3333	0	1	1	1	3	2	6	1	1	2	1	1	2	1	2	1	1	1	1	1	1	1	1
4604	23	3	1	3		2	4	4	0	0	0	0		0		64	1.61	24.6904	2		1	5	2	3	3	46.6667	0	3	6	3	6	3	3	1	1	2	1	2	6	1	1	3	2	1	1	2	2	2	2
4616	23	3	1	3	1	2	5	2	0	0	0	0		0		65	1.6	25.3906	3	2	1	1	1	1	3	10	0	1	1	3	6	3	1	1	1	1	3	3	4	3	1	1	1	1	1	1	1	1	1
4648	23	3	1	1	3	2	3	2	0	1	0	0		0		62	1.63	23.3355	2		1	1	1	1	2	5	0	1	1	1	1	1	1	2	1	1	1	1	1	1	2	4	1	1	1	1	1	1	1
291	24	1	1	4	1	3	4	3	1	0	0	0		0		58	1.63	21.83	2	3	1	2	1	1	2	10	0	1	1	1	3	2	2	1	1	1	1	1	1	1	1	2	2	1	1	1	2	1	2
1899	24	1	2	5	3	3	1	3	2	0	0	1	2	0		68	1.7	23.5294	2	3	2	2	7	1	4	45	0	1	3	4	4	5	4	1	3	3	3	1	3	1	3	3	2	3	1	3	3	3	1
1988	24	1	3	5	3	1	2	2	1	0	0	1	2	0		54	1.6	21.0937	2	4	4	3	7	1	3	55	1	1	3	1	3	4	3	1	1	1	1	1	1	1	3	4	1	3	1	1	1	4	1
259	24	1	1	4	1	2	5	3	0	1	0	0		1	3	72	1.71	24.623	2	4	4	4	6	2	2	58.3333	1	4	5	2	6	2	6	1	1	1	1	2	2	3	2	2	1	4	1	1	2	5	2
1003	24	1	1	3	3	3	2	3	1	1	0	0		0		55	1.69	19.257	2	4	2	2	2	2	3	30	0	2	3	3	3	2	2	2	1	2	2	1	2	2	2	3	2	2	1	1	2	3	2
1387	24	1	1	1	3	2	3	3	0	0	0	0		0		50	1.73	16.7062	1	4	2	1	1	1	1	5	0	1	1	1	1	3	1	1	1	1	1	1	3	1	1	3	1	1	1	1	3	1	1
1524	24	1	2	3	3	3	2	3	2	1	1	0		0		72	1.63	27.0993	3	3	3	4	2	2	5	55	1	3	4	1	6	3	3	3	2	4	1	1	4	2	2	6	6	3	2	2	3	4	6
264	24	1	1	5	3	2	2	2	0	0	0	0		0		57	1.66	20.6852	2	3	2	3	1	2	2	26.6667	0	3	3	3	4	6	3	1	1	2	2	1	4	1	2	2	1	2	1	1	2	2	4
1558	24	1	3	4	3	2	3	3	1	0	0	0		0		56	1.54	23.6128	2	4	2	2	2	1	3	23.3333	0	1	4	1	3	3	3	1	1	1	1	1	1	1	1	2	2	2	1	1	1	3	1
165	24	1	1	3	4	3	4	3	0	0	0	0		0		55	1.65	20.202	2	3	1	1	2	1	2	8.33333	0	2		1	1	3	1	1	1	1	1	1	1	1	1	1	1	1	1	1		1	2
1344	24	1	1	5	3	2	5	2	0	1	0	0		0		62	1.72	20.9573	2	4	2	1	1	1	1	5	0	6	2	1	2	6	1	1	2	2	1	1	3	2	1	2	1	1	1	1	2	1	3
422	24	1	1	5	3	3	4	3	0	1	0	1	2	1	2	72	1.69	25.2092	3	3	3	4	7	3	4	73.3333	1	4	6	2	6	6	4	2	1	3	4	2	5	2	4	4	2	3	1	2	3	5	2
829	24	1	1	2	1	3	3	1	2	0	2	0		1	2	50	1.6	19.5312	2	3	5	5	7	3	5	93.3333	1	6	6	6	6	6	6	6	5	6	6	6	6	6	6	6	6	5	3	5	5	6	6
369	24	1	1	2	1	3	4	2	1	1	1	0		0		63	1.66	22.8625	2	2	3	3	2	1	3	33.3333	0	3	3	4	5	3	4	1	1	2	1	1	2	1	2	4	1	4	2	3	2	3	3
1897	24	1	2	5	3	2	4	3	0	0	0	0		0		53	1.57	21.5019	2	3	2	2	1	2	3	26.6667	0	3	3	4	4	5	5	2	1	1	3	2	2	1	2	5	2	4	1	1	2	2	3
251	24	1	1	3	3	3	3	3	1	0	0	0		0		50	1.76	16.1415	1	3	3	3	2	2	3	40	0	2	3	1	4	2	2	2	1	2	2	1	2	1	2	2	2	2	1	2	1	3	1
1555	24	1	3	4	3	1	2	3	2	0	1	0		0		80	1.7	27.6817	3	2	3	2	1	2	4	36.6667	0	3	3	3	3	3	3	3	3	3	3	3	3	3	3	3	3	3	3	3	3	3	3
1553	24	1	3	4	3	1	1	3	2	1	1	0		0		70	1.7	24.2215	2	3	1	3	1	2	5	36.6667	0	3	3	5	5	1	3	1	1	1	1	3	3	3	3	3	1	4	1	3	1	1	2
249	24	1	1	4	3	3	5	3	1	1	0	0		0		66	1.7	22.8374	2	2	2	2	1	1	3	20	0	3	2	3	4	3	2	2	1	3	3	2	2	2	3	3	1	3	1	1	1	2	1
458	24	1	1	2	3	3	2	3	0	0	0	0		0		66	1.63	24.841	2	3	4	4	4	2	5	66.6667	1	4	4	6	6	6	6	4	3	4	6	3	4	3	5	5	5	6	1	6	5	4	6
1339	24	1	2	1	4	3	4	2	0	0	0	1	2	0		58	1.67	20.7967	2	3	4	3	7	3	5	78.3333	1	5	5	5	5	6	6	2	2	3	4	3	5	4	3	4	3	4	2	4	3	4	4
1221	24	1	1	2	1	1	2	2	2	1	2	0		0		52	1.47	24.064	2	3	1	2	1	2	3	21.6667	0	4	2	3	3	4	3	2	1	3	1	1	2	2	2	4	2	2	3	3	3	3	1
1468	24	1	1	2	3	2	4	3	0	1	0	0		0		53	1.64	19.7055	2	2	2	2	1	1	2	15	0	2	1	1	3	3	4	1	1	1	1	2	2	1	3	2	1	2	1	1	1	1	4
279	24	1	1	1	3	2	5	4	0	0	2	1	2	0		90	1.6	35.1562	4	4	3	3	2	2	4	45	0	3	3	3	3	3	3	3	3	3	3	3	3	3	3	3	3	3	3	3	3	3	3
1911	24	1	2	5	3	2	3	3	0	0	1	0		0		68	1.65	24.977	2	3	1	3	3	1	3	26.6667	0	3	3	3	4	4	4	1	2	3	3	1	4	1	2		1	2	1	1	1	4	1
254	24	1	2	2	4	2	4	3	0	0	0	0		0		77	1.7	26.6436	3	3	2	2	2	1	3	23.3333	0	1	5	4	6	4	4	1	1	2	3	1	2	1	2	3	1	3	1	1	2	5	1
1898	24	1	2	5	3	2	4	3	0	1	1	1	3	1	3	62	1.72	20.9573	2	3	2	2	1	3	2	28.3333	0	5	3	1	4	4	2	2	1	1	1	1	2	1	1	3	1	2	1	1	2	2	1
568	24	1	1	5	1	3	1	3	1	0		1	2	1	2	120	1.69	42.0153	4	3	1	2	2	3	5	41.6667	0	5	6	6	6	6	6	6	6	6	6	6	6	6	6	6	6	6	6	6	6	5	6
2641	24	2	3	4	4	3	4	2	1	0	2	0		0		68	1.74	22.46	2	4	5	5	2	3	5	76.6667	1	6	6	6	6	6	6	6	6	6	6	6	6	6	6	6	6	6	6	6	6	6	6
2811	24	2	1	4	1	3	4	2	0	0	0	0		0		59	1.69	20.6575	2	2	3	1	1	1	1	10	0	1	2	3	1	3	3	4	5	6	4	2	4	5	2	4	3	5	4	3	5	5	4
2967	24	2	3	5	4	3	4	2	0	0	0	0		1	1	58	1.74	19.1571	2	3	3	1	1	1	1	10	0	1	1	1	1	3	1	1	1	1	1	1	1	1	1	1	1	1	1	1	1	1	1
2995	24	2	3	4	4	2	2	3	1	0	0	0		0		58	1.64	21.5645	2	2	2	1	1	1	2	10	0	1	1	4	2	4	2	1	1	1	1	1	1	1	1	4	1	1	1	1	1	1	1
3121	24	2	1	3	1	2	4	3	1	0	1	0		0		62.5	1.74	20.6434	2	2	2	1	1	1	2	10	0	1	1	1	1	1	2	1	1	1	1	1	1	1	1	2	1	2	2	1	2	1	3
3315	24	2	3	2	4	2	3	3	0	0	1	0		0		52	1.6	20.3125	2	2	1	1	2	1	2	8.33333	0	1	2	3	2	3	1	1	1	2	1	1	1	1	1	1	1	2	1	1	1	1	1
2828	24	2	1	5	1	3	3	3	0	0	0	0		0		60	1.7	20.7612	2		2	2	1	2	3	26.6667	0	1	2	3	5	4	6	1	1	1	1	1	2	1	2	4	1	2	1	1	1	1	1
2972	24	2	3	5	4	2	4	3	0	0	1	0		0		52	1.63	19.5717	2	1	3	3	2	3	3	46.6667	0	5	3	4	3	5	3	1	2	1	1	1	1	1	1	2	1	2	1	1	1	3	1
3272	24	2	2	3	3	1	2	2	0	0	1	0		0		58	1.73	19.3792	2	2	3	1	1	3	1	23.3333	0	1	1	1	1	3	1	1	1	1	1	1	1	1	1	1	1	1	1	1	1	1	1
2814	24	2	1	5	1	2	5	3	0	0	0	0		0		70	1.66	25.4028	3	3	4	1	1	2	3	31.6667	0	1	2	1	2	2	1	1	1	3	1	1	2	1	1	3	1	1	1	1	1	1	2
3227	24	2	2	3	3	3	4	3	0	0	0	0		1	1	48	1.6	18.75	2	3	2	1	2	3	1	21.6667	0	1	1	1	1	3	1	1	1	1	1	1	1	1	1	1	1	1	1	1	2	2	1
3316	24	2	1	5	4	3	4	4	0	1	0	0		0		56	1.74	18.4965	2	1	3	2	3	1	4	36.6667	0		2	1	3	3	4	1	1	2	1	1	2	1	2	2	1	3	1	1	2	2	5
2975	24	2	3	5	4	2	3	2	0	0	1	1	2	1	2	56	1.62	21.3382	2	2	3	2	7	2	3	51.6667	0	4	4	2	3	3	3	1	2	2	1	1	2	1	2	4	1	4	1	3	1	4	3
2896	24	2	1	4	4	3	4	3	0	1	0	0		1	1	60	1.72	20.2812	2	2	2	2	3	1	3	26.6667	0	4	3	2	2	3	2	2	1	2	1	1	2	1	2	2	1	2	1	1	2	2	2
2649	24	2	1	3	1	2	3	2	1		0	1	3	0		69	1.66	25.0399	3	2	3	1	2	3	4	41.6667	0	2	2	3	3	2	2	2	1	2	1	1	2	2	2	3	1	2	2	2	2	2	2
2775	24	2	1	4	3	2	4	3	0	1	0	0		1	2	60	1.62	22.8624	2	1	3	1	6	1	3	36.6667	0	3	3	3	3	3	2	1	1	1	2	1	2	1	2	2	2	1	1	1	1	3	4
2538	24	2	3	5	4	3	4	3	0	0	0	0		0		57	1.58	22.8329	2	3	2	3	7	1	4	50	0	3	5	5	5	5	5	2	2	2	1	1	2	1	3	5	4	4	2	3	3	4	4
2816	24	2	1	5	1	3	4	2	1	0	0	0		0		48	1.61	18.5178	2	2	4	2	1	3	2	38.3333	0	3	4	3	4	5		4	4	4	5		4	3	3	3	3	4	4		3	5	4
2464	24	2	3	1	1	2	4	2	0	0	0	0		0		65	1.65	23.8751	2	1	4	2	2	2	3	40	0	3	3	3	4	4	5	2	2	4	2	2	3	3	3	3	1	3	2	3	3	4	3
2472	24	2	3	1	1	2	4	3	0	1	0	1	2	1	2	75	1.69	26.2596	3	3	5	4	7	3	4	83.3333	1	5	5	6	6	6	6	6	5	4	4	4	3	4	5	5	5	6	4	5	5	5	6
2661	24	2	1	4	1	3	2	3	1	0	0	1	2	0		56	1.66	20.3223	2	4	4	4	7	3	3	73.3333	1	3	3	3	3	3	3	2	1	1	2	3	3	2	2	2	2	2	1	2	2	4	4
2887	24	2	1	4	3	2	4	2	1	1	0	1	2	0		60	1.64	22.3081	2	2	4	4	1	1	3	40	0	4	4	5	5	5	5	3	5	4	2	2	5	2	3	4	4	4	2	3	3	3	3
2683	24	2	1	4	1	2	3	2	0	0	0	0		0		54	1.64	20.0773	2	3	3	2	1	1	3	25	0	3	2	3	3	5	3	1	1	1	1	1	2	2	2	3	2	2	1	1	1	1	2
2518	24	2	1	3	1	1	4	3	0	0	1	0		0		58	1.61	22.3757	2	2	2	1	2	3	4	36.6667	0	2	2	3	3	3	3	1	1	2	2	1	2	1	2	5	3	5	1	2	2	2	1
2862	24	2	1	2	3	2	4	2	1	1	0	0		0		57	1.67	20.4382	2		3	4	5	2	3	55	1	4	4	3	4	4	2	2	2	3	2	2	2	2	2	3	1	3	2	2	3	3	3
2949	24	2	1	2	1	2	3	2	0	0	0	0		0		48	1.63	18.0662	1	3	3	1	1	1	1	10	0	3	1	2	1	4	1	1	1	1	1	1	3	1	1	2	2	1	1	1	3	1	2
2883	24	2	1	5	1	2	4	2	0	1	0	0		0		65	1.61	25.0762	3	3	3	4	2	2	4	50	0	3	4	5	5	5	5	1	2		4	4	5	1	5	5	6	2	1	1	3	2	5
3291	24	2	1	4	4	2	3	3	1	0	0	0		0		59	1.68	20.9042	2	2	4	1	3	2	3	38.3333	0	3	3	6	2	3	1	1	1	1	1	1	4	2	1	5	5	1	3	3	5	2	1
2791	24	2	1	3	1	2	2	2	1	0	1	1	2	1	2	80	1.7	27.6817	3	2	4	2	4	2	4	51.6667	0	3	4	4	5	5	4	2	2	2	3	2	4	2	3	3	1	3	1	3	3	4	3
2952	24	2	3	5	4	2	4	3	0	1	1	0		0		56	1.7	19.3772	2	3	5	4	4	2	5	71.6667	1	4	5	1	5	5	5	2	1	2	1	3	6	3	6	3	1	5	2	1	1	3	6
2947	24	2	3	5	4	1	3	2	1	1	0	1	2	0		90	1.61	34.7209	4	2	3	4	6	3	4	70	1	3	4	4	4	4	3	1	1	1	1	1	3	3	1	3	3	3	1	3	3	4	3
2573	24	2	1	4	4	3	4	3	0	0	0	0		1	3	60	1.74	19.8177	2	3	4	1	7	2	2	46.6667	0	1	1	2	2	2	3	1	1	1	1	2	2	1	1	1	1	2	1	1	1	2	1
4347	24	3	1	2	2	2	3	3		0	0	0		0		70	1.84	20.6758	2	3	2	3	1	1	3	25	0	2	3	1	3	3	3	1	3	1	3	1	1	1	3	3	3	1	1	1	1	1	2
4356	24	3	1	2	2	2	4	3	0	0	0	0		0		50	1.72	16.901	1		1	1	1	1	3	10	0	1	1	1	3	1	3	1	2		2	1	1	2	1	2	1	1	1	1	1	2	1
4364	24	3	1	2	3	2	4	3	0	1	0	0		0		55	1.6	21.4844	2		4	1	1	2	2	26.6667	0	1	1	1	3	2	2	1	1	1	1	1	1	1	1	3	1	1	1	1	1	1	1
4365	24	3	1	2	3	2	5	3	0	1	0	0		0		56	1.6	21.875	2	1	4	1	1	4	1	35	0	3	1	1	6	2	1	1	1	1	1	1	1	1	1	3	1	3	1	1	1	1	1
4383	24	3	1	3	3	2	5	3	0	1	1	0		0		65	1.7	22.4913	2	2	4	2	4	3	3	53.3333	1	3	6	1	3	6	4	1	1	3	1	1	3	1	1	4	1	3	1	1	3	6	4
4402	24	3	1	1	3	2	5	2	0	1	0	0		0		54	1.56	22.1893	2	2	1	1	1	1	1	0	0	1	1	1	1	1	1	1	1	1	1	1	1	1	1		2	1	1	1	1	1	1
4403	24	3	1	1	3	2	4	3	0	0	1	0		0		60	1.68	21.2585	2		3	2	7	2	4	56.6667	1	4	3	4	3	3	2	3	3	3	3	3	1	3	3	5	3	5	1	3	3	5	3
4415	24	3	1	1	3	2			1	0	0	0		0		65	1.67	23.3067	2		2	2	1	1	3	20	0	1	3	3	3	3	3	1	1	1	1	1	1	1	3	1	1	6	1	1	1	1	3
4418	24	3	1	1	3	2	5	3	0	1	0	0		0		53	1.69	18.5568	2	1	3	1	4	2	2	31.6667	0	3	1	2	2	1	1	1	1	1	1	1	3	2	1	3	1	1	1	1	2	3	1
4481	24	3	1	4	3	2	4	3	0	1	0	0		0		72	1.7	24.9135	2	3	2	1	1	3	1	18.3333	0	1	1	1	3	1	1	1	1	1	1	1	1	1	1	1	1	1	1	1	1	1	1
4494	24	3	1	4	2	2	4	3	0	0	0	0		0		75	1.65	27.5482	3		4	2	3	2	2	38.3333	0	2	3	3	3	1	2	1	2	1	1	1	1	1	1	1	1	1	1	1	1	2	1
4504	24	3	1	4	2	2	4	3	0	0	0	0		0		68	1.68	24.093	2	3	2	3	1	2	4	36.6667	0	3	2	4	4	1	3	1	1	1	1	1	1	1	3	4	1	1	1	1	1	1	1
4521	24	3	1	2					0	0	0	0		0			1.52			3	1	2	1	4	1	25	0	1	3	1	2	5	1	1	3	1	4	1	2	5	1	1	4	3	1	4	1	1	1
4551	24	3	1	2	1	2	4	3	1	1	0	0		1	2		1.55			2	5	2	2	1	2	33.3333	0	5	3	1	6	6	2	3	3	3	1	4	5	1	3	6	3	3	1	3	2	3	3
4553	24	3	1	2	1	2	5	3	0	0	0	1	2	1	2	54	1.61	20.8325	2	3	1	2	5	3	3	41.6667	0	1	3	3	3	1	1	1	1	1	1	1	1	1	1	3	1	3	1	1	1	4	6
4556	24	3	1	2	1	2	5	4	0	1	0	1	2	0		49	1.7	16.955	1	2	2	4	3	4	3	56.6667	1	6	1	3	1	1	2	1	2	1	1	3	3	3	3	3	1	1	3	3	1	1	3
4587	24	3	1	4	4		4	3	0	0	0	1	2			73	1.67	26.1752	3	3	4	5	7	3	5	88.3333	1	6	6	5	6	3	3	2	1	3	1	3	3	1	3	3	4	6	3	3	3	6	6
4589	24	3	1	3	3	2	3	2	1	1	0	0		0		60	1.6	23.4375	2	2	2	4	1	1	3	30	0	3	2	1	6	4	2	1	1	1	1	1	4	1	1	3	3	5	1	1	1	1	2
4607	24	3	1	3	1	2	4	3	0	0	0	0		0		55	1.63	20.7008	2		1	1	1	1	1	0	0	1	1	1	1	1	1	1	1	1	1	1	1	1	1	1	1	1	1	1	1	1	1
4608	24	3	1	3	1	2	4	3	1	0		0		0		65	1.74	21.4692	2	3	1	1	1	1	3	10	0	2	3	3	1	2	3	1	1	1	3	3	3	1	3	1	6	3	1	1	1	3	1
4649	24	3	1	1	3	1	5	3	1	1	0	0		1	3	60	1.65	22.0386	2	2	3	1	1	2	3	26.6667	0	1	3	3	6	3	6	1	6	6	1	1	2	1	1	1	1	1	1	3	1	5	4
299	25	1	1	1	3	3	3	2	1	1	0	0		0		62	1.6	24.2187	2	2	1	2	1	1	2	10	0	3	2	2	3	3	2	1	1	1	1	1	2	2	2	2	1	2	1	1	2	2	3
591	25	1	1	3	3	2	5	2	0	1	0	0		0		49	1.56	20.1348	2	2	5	2	2	3	2	46.6667	0	3	3	1	6	6	6	1	3	3	1	1	2	1	2	3	2	3	1	1	2	5	1
825	25	1	1	1	3	2	4	3	0	1	0	0		0		57	1.67	20.4382	2	4	3	3	7	1	2	45	0	3	3	1	2		3	1	2	2	2	2	3	1	1	2	3	2	1	1	2	3	3
892	25	1	1	1	3	3	3	3	0	1	0	0		0		64	1.7	22.1453	2	3	1	3	1	2	4	31.6667	0	1	1	1	3	3	3	1	1	3	1	1	3	1	3	4	1	1	1	1	1	3	6
1289	25	1	1	2	3	3	5	3	0	1	0	1	2	0		62	1.61	23.9188	2	3	4	4	6	2	4	68.3333	1	4	6	1	6	6	6	4	1	3	1	3	3	1	3	3	6	3	1	3	3	6	6
1550	25	1	3	4	3	2	2	3	1	0	2	0		0		51	1.63	19.1953	2	3	1	1	1	1	1	0	0	2	1	1	1	3	1	1	1	1	1	1	1	1	1	1	1	1	1	1	1	1	1
1982	25	1	3	5	3	3	2	3	2	0	0	0		2	3	61.5	1.65	22.5895	2	3	4	4	6	2	4	68.3333	1	5	6	2	6	6	6		1	5	1	4	5	1	4	5	5	6	1	1	4	5	6
616	25	1	3	3	4	2	4	3	1	0	0	0		0		56	1.67	20.0796	2	3	5	5	5	2	3	70	1	1	4	6	6	5	6	3	1	1	4	3	2	1	1	3	1	4	1	1	1	5	5
1985	25	1	3	5	3	3	4	4	0	0	0	0		1	2	90	1.65	33.0579	4	3	2	3	7	3	4	63.3333	1	1	6	3	5	3	4	3	4	3	3	1	2	1	3	4	2	3	2	2	5	4	4
1410	25	1	1	4	3	3	2	3	1	1	1	0		1	1	52	1.55	21.6441	2	3	2	1	1	2	1	11.6667	0	1	1	1	1	3	1	1	1	1	1	1	2	1	1	2	1	1	1	1	3	1	1
1439	25	1	1	2	3	2	4	3	0	1	0	0		0		62	1.65	22.7732	2	2	4	3	1	2	2	36.6667	0	1	3	4	5	3	1	1	1	1	1	1	1	1	1	2	2	1	1	1	1	2	1
1363	25	1	1	2	3	3	4	2	1	1	0	0		0		78	1.67	27.968	3	3	4	3	7	3	4	73.3333	1	2	6	5	6	6	5	4	2	5	1	2	5	2	4	5	1	4	3	3	5	4	6
834	25	1	1	1	3	3	2	3	0	0	0	0		0		53	1.7	18.3391	1	2	1	1	1	1	1	0	0	1	1	1	1	1	1	1	1	1	1	1	1	1	1	1	1	1	1	1	1	1	1
1437	25	1	1	2	3	2	4	2	0	1	0	0		0		68	1.73	22.7204	2	2	2	2	1	2	4	31.6667	0	1	3	1	3	3	3	2	1	3	2	3	2	1	3	3	1	3	1	1	3	1	3
1984	25	1	3	5	3	3	4	3	0	0	1	1	1	0		90	1.7	31.1419	4	3	3	2	2	1	5	38.3333	0	4	5	6	6	5	4	1	3	3	3	1	2	1	1	4	2	4	1	2	3	3	1
476	25	1	1	4	3	2	4	3	1	0	1	0		0		60	1.65	22.0386	2	2	1	2	1	2	3	21.6667	0	1	1	1	3	3	3	2	2	2	1	2	2	1	1	4	1	2	1	1	3	1	4
334	25	1	1	4	1	3		2	1	0	0	0		0		60	1.63	22.5827	2	3	2	4	1	2	3	36.6667	0	3	4	5	4	5	4	2	2	2	3	2	3	2	3	5	4	3	1	3	4	2	1
290	25	1	1	5	3	3	5	2	0	0	1	1	2	1	3	43	1.61	16.5889	1	3	3	4	7	1	3	55	1	4	3	3	6	6	3	1	1	1	2	3	2	2	1	1	6	6	1	1	2	3	2
620	25	1	3	4	4	1	4	2	1	0	1	1	3	0		64.5	1.73	21.551	2	2	5	5	7	3	5	93.3333	1	5	6	6	6	6	6	4	1	5	3	5	6	3	6	6	6	6	3	5	6	6	6
335	25	1	1	4	3	2	3	3	0	1	2	0		0		63	1.65	23.1405	2	2	3	3	1	3	4	48.3333	0	3	3	3	5	4	2	2	1	2	2	2	3	2	3	5	1	2	1	2	2	2	3
593	25	1	1	3	3	3	2	2	2	1	1	0		0		63	1.71	21.5451	2	3	3	3	1	1	3	30	0	2	1	1	4	2	3	1	1	2	1	1	3	2	1	3	3	1	1	2	3	1	1
593	25	1	1	3	3	2	1	2	1	1	0	0		0		56	1.5	24.8889	2	3	1	3	1	1	3	20	0	2	2	1	4	3	2	1	2	2	1	1	2	1	2	2	1	2	1	1	2	1	1
1469	25	1	1	2	3	2	5	4	0	1	0	0		0		52	1.62	19.8141	2	2	2	3	1	2	3	31.6667	0	2	2	2	2	4	3	1	3	1	1	2	2	1	2	2	1	3	1	1	2	1	3
1986	25	1	3	5	3	2	2	3	0	0	1	0		0		57	1.65	20.9366	2	3	3	2	5	2	3	45	0	6	5	3	6	6	3	2	2	4	1	2	5	1	2	6	1	5	1	1	3	4	5
837	25	1	1	1	1	3	4	3	0	1	1	1	1	1	1	47	1.55	19.563	2	3	2	3	7	2	1	41.6667	0	4	4	1	3	4	3	3	1	5	1	1	4	1	1	4	1	1	1	1	5	4	4
1359	25	1	1	2	3	3	4	3	1	1	1	0		1	3	41	1.48	18.718	2	2	1	1	7	2	3	36.6667	0	5	3	1	4	6	4	1	1	1	1	1	4	1	1	4	4	2	1	1	1	3	6
445	25	1	1	5	3	3	4	3	1	0	1	0		1	2	89	1.69	31.1614	4	2	5	5	5	3	5	86.6667	1	6	6	6	6	4	5	6	2	5	6	5	5	6	6	6	6	4	6	6	6	6	5
878	25	1	1	1	1	1	4	3	0	0	1	1	2	0		72	1.51	31.5776	4	3	2	2	7	2	5	56.6667	1	2	5	4	6	5	6	5	5	4	6	1	6	3	6	5	6	5	4	6	5	5	5
1374	25	1	1	1	3	2	5	3	0	0	1	2	2	2	2	70	1.6	27.3437	3	3	3	3	7	2	4	61.6667	1	4	4	3	4	4	4	4	2	4	2	2	4	2	4	4	4	4	3	3	4	4	6
893	25	1	1	1	2	2	4	3	1	0	1	1	2	1	2	65	1.65	23.8751	2	2	4	4	4	3	5	73.3333	1	3	3	4	5	6	6	6	5	6	5	6	6	6	5	6	6	6	5	5	5	5	5
460	25	1	1	3	3	2	3	1	1	1	0	0		0		65	1.65	23.8751	2	2	1	3	1	3	5	43.3333	0	6	6	6	6	6	6	5	1	6	3	1	6	6	6	6	6	6	6	6	6	5	6
2845	25	2	1	5	3	2	4	3	0	1	0	1	3	0		51	1.63	19.1953	2	3	3	2	1	2	2	26.6667	0	1	1	4	2	1	1	1	1	1	1	1	1	1	1	1	1	1	1	1	1	1	1
4048	25	2	3	2	1	2	4	2	0	0	0	0		1	1	45	1.62	17.1468	1	1	3	1	1	1	1	10	0	2	1	1	1	3	1	1	1	1	1	1	5	1	1	3	1	1	1	1	3	1	1
2984	25	2	3	5	4	2	4	2	1	0	0	0		0		58	1.62	22.1003	2	3	3	1	7	2	3	46.6667	0	3	4	1	4	4	3	1	1	1	1	1	2	2	1	3	3	3	1	1	2	6	1
2536	25	2	3	3	4	3	4	3	0	0	1	0		1	2	64	1.74	21.1389	2	3	2	3	4	2	3	41.6667	0	3	3	1	4	3	2	1	1	2	1	1	3	1	2	3	1	2	1	1	2	3	3
2797	25	2	1	2	1	2	5	2	0	1	1	0		0		70	1.65	25.7117	3	2	3	1	7	1	3	40	0
2859	25	2	1	5	3	3	3	2	1	0	1	0		0		52	1.58	20.83	2	3	4	2	1	2	2	31.6667	0	5	2	1	1	3	2	1	1	1	1	1	1	1	1	3	1	2	1	1	1	1	3
2860	25	2	1	2	3	1	5	3	0	1	0	0		1	3	52	1.62	19.8141	2	2	2	2	2	2	3	30	0	4	5	1	5	5	4	1	1	2	1	1	3	1	1	5	3	3	1	4	1	3	5
4022	25	2	3	4	1	2		3	0	1	1	0		0		60	1.62	22.8624	2	3	2	2	1	2	3	26.6667	0	4	3	5	4	5	3	1	1	1	1	1	1	1	1	1	1	2	1	1	1	1	1
3378	25	2	3	2	2	1	3	2	0	1	0	0		0		62	1.6	24.2187	2	1	4	4	1	1	3	40	0	3	2	3	3	2	4	2	1	2	1	2	2	2	3	1	1	4	1	2	2	1	3
3247	25	2	1	4	1	2	3	2	0	1	1	0		2	3	59	1.7	20.4152	2	1	1	1	1	1	1	0	0	3	1	1	1	3	1	1	1	1	1	1	1	1	1	1	1	1	1	1	1	1	1
2670	25	2	1	4	1	2	4	2	0	0	0	0		0		63	1.72	21.2953	2	2	3	1	2	2	3	30	0	3	2	1	3	5	3	2	1	1	1	1	1	1	1	3	4	3	1	3	3	2	6
3331	25	2	3	2	4	2	4	2	0	1	0	0		0		55	1.54	23.1911	2	1	2	2	1	1	2	15	0
3305	25	2	2	3	4	3	4	2	0	0	1	0		1	3	59	1.63	22.2063	2	2	3	1	1	2	3	26.6667	0	2	2	2	3	3	3	2	1	1	1	1	1	1	1	1	1	1	1	1	1	2	2
2899	25	2	1	5	3	2	3	4	0	1	0	0		0		47	1.59	18.591	2	3	2	2	1	1	2	15	0	2	3	5	4	5	4	1	1	2	2	1	3	2	1	3	1	1	1	1	1	1	3
3367	25	2	3	3	1	2	2	2	1	1	1	1	2	1	2	66	1.62	25.1486	3	2	4	4	4	3	4	68.3333	1	4	5	3	6	5	5	2	2	4	2	3	4	2	4	3	3	3	3	3	3	3	3
2891	25	2	1	5	1	3	3	3	1	1	1	2	2	2	2	53	1.6	20.7031	2	3	3	1	2	3	3	36.6667	0	4	4	5	4	5	4	4	4	4	4	4	4	4	4	4	4	4	4	3	4	3	4
3128	25	2	1	3	1	2	3	3	1	1	0	0		0		50	1.65	18.3655	1	3	2	1	1	1	1	5	0	3	1	1	1	3	1	1	1	1	1	1	2	1	1	3	1	1	1	1	1	1	1
4328	25	3	1	1	1	2	4	2	0	0	0	0		0		65	1.69	22.7583	2		1	1	1	2	3	16.6667	0	3	3	1	1	1	1	1	1	1	1	1	3	1	1	6	1	6	1	1	1	3	6
4368	25	3	1	2	3	2	5	3	1	1	1	0		0		54	1.55	22.4766	2	2	2	3	1	1	3	25	0	2	2	3	3		3	1	1	3	1		2		1		3		3		2		2
4382	25	3	1	2	3	2	4	2	0	1	0	0		0		54	1.65	19.8347	2	1	3	2	1	3	3	38.3333	0	1	1	3		3	1	3	1	1	1	1	3		1	3	1	1	1	1	1	1	3
4408	25	3	1	1	3	2	4	2	0	1	0	0		0		56	1.58	22.4323	2	2	3	3	1	2	2	31.6667	0	1	1	1	3	1	2	1	1	1	1	1	1	3	1	1	1	1	3	1	1	1	1
4413	25	3	1	1	3	1	4	3	0	0	0	0		0			1.6				2	1	1	2	3	21.6667	0	1	2	1	3	1	1	1	3	1	1	1	2	1	1	2	1	2	1	2	1	2	1
4419	25	3	1	1	3		4	2	0	0	0	0		0		69	1.68	24.4473	2		2	1	1	1	3	15	0	3	2	4	3	6	3	1	3	1	3	1	1	1	1	3	3	3	1	1	1	1	1
4478	25	3	1	4	3	2	4	2	1	1	1	0		0		67	1.68	23.7387	2	2	1	1	1	1	1	0	0	2	2	3	6	6	4	4	2	3	1	1	1	3	1	2	1	2	5	1	1	1	4
4491	25	3	1	4	2	2	4	3	0	0	0	0		0			1.7				4	4	1	2	3	46.6667	0	3	1	1	5	4	3	1	3	1	3	1	1	1	1	2	1	2	1	1	1	1	1
4535	25	3	1	2	1	1	4	2	0	0	0	0		0			1.6			2	2	2	1	4	3	40	0	1	3	1	3	1	1	1	1	3	1	1	1	1	3	3	3	1	1	1	3	1	1
4541	25	3	1	1	1	1	4	4	0	0	0	0		0		50	1.65	18.3655	1	2	1	1	1	1	3	10	0	1	1	3	3	1	1	1	1	1	1	1	1	1	1	3	1	1	1	1	1	1	1
4542	25	3	1	1	2	2	4	3	0	0	1	1	1	2	1					1	1	2	1	1	1	5	0	1		2	1	1			1	1	1	3	2		1		1	4	4				1
4564	25	3	1	3	3	2	4	2	1	0	0	0		0		65	1.59	25.711	3		3	1	1	3	1	23.3333	0	2	1	1	3	3	3	1	1	1	1	1	1	1	3	3	1	1	1	1	1	1	6
4572	25	3	1	3	3	2	5	3	0	1	0	0		0		62	1.7	21.4533	2	2	2	2	1	3	3	33.3333	0	3	3	1	3		6	1	1	3	3	1	1	1	2	1	3	3	1	1	3	2	6
4597	25	3	1	3	1	2	4	3	1	0	0	0		1	1	52	1.7	17.9931	1	2	5	1	1	4	1	40	0	1	1	2	3	3	6	1	1	3	2	2	4	1	5	2	4	3	1	1	2	1	2
4627	25	3	1	1	3	2	4	3	0	1	0	0		0			1.64				1	2	2	2	3	25	0	1	1	2	3	3	1	1	1	1	1	3	2	1	5	1	1	1	1	1	1		2
4634	25	3	1	1	3	2	4	2	0	1	0	0		0		60	1.65	22.0386	2	1	1	1	1	1	3	10	0	1	1	1	5	3	2	3	1	1	1	6	1	2	3	1	1	3	1	1	1	1	1
4728	25	3	1	3	3	2	4	3	0	1	0	0		0		56	1.61	21.6041	2	2	1	1	1	1	1	0	0	1	1	2	2	3	1	1	1	1	1	1	1	3	1	1	2	2	1	1	1	1	1
1425	26	1	1	3	2	3	2	2	1	1	0	1	2	1	2	79	1.78	24.9337	2	3	4	5	7	3	4	83.3333	1	6	5	6	6	6	6	6	1	6	6	6	6	6	6	6	6	6	6	6	6	6	6
1983	26	1	3	5	3	2	5	3	0	1	0	0		0		59	1.71	20.1771	2	2	3	3	1	2	1	26.6667	0	1	1	1	1	1	1	1	1	1	1	1	1	1	1	1	1	1	1	1	1	1	1
1431	26	1	1	2	3	2	5	3	0	1	0	0		0		54	1.57	21.9076	2	3	3	3	1	1	3	30	0	2	3	1	3	3	3	1	1	1	1	2	1	1	2	3	1	3	1	1	2	1	2
1179	26	1	1	3	2	1	3	3	0	0	0	0		0		49	1.57	19.8791	2	3	3	2	2	1	2	23.3333	0	3	3	3	3	3	3	1	2	2	2	1	3	1	2	3	1	2	1	3	2	3	1
415	26	1	1	3	4	3	3	2	1	0	0	0		0		64	1.64	23.7954	2	3	2	4	2	1	3	33.3333	0	2	2	1	6	1	2	1	1	1	1	1	3	1	2	2	1	3	1	1	1	2	1
828	26	1	1	1	2	2	4	3	1	1	0	0		0		51	1.56	20.9566	2	3	3	4	1	2	3	41.6667	0	2	2	1	1	2	3	1	1	1	1	1	3	1	2	2	1	3	1	1	3	2	3
573	26	1	1	5	1	1	1	3	2	1	2	0		0		72	1.54	30.3593	4	3	2	1	1	1	3	15	0	3	1	4	1	1	1	1	1	1	1	1	2	1	1	2	1	1	1	1	1	1	2
161	26	1	3	3	3	1	4	3	0	0	0	0		0		45	1.52	19.4771	2	3	3	2	1	1	2	20	0	1	1	1		3	3	1	1	2	1	1	3	1	1	2	1	3	1	1	1	1	3
877	26	1	1	1	3	2	5	3	0	1	0	0		0		62	1.69	21.7079	2	3	3	2	1	2	2	26.6667	0	1	1	1	1	2	2	1	1	1	1	1	2	1	1	2	1	2	1	1	1	1	2
1355	26	1	1	2	3	2	4	3	0	1	0	0		0		45	1.6	17.5781	1	2	2	1	1	1	1	5	0	2	1	1	1	1	1	1	1	1	1	1	1	1	1	1	1	1	1	1	1	1	1
3208	26	2	1	3	1	1	4	3	0	0	1	0		1	3	55	1.64	20.4491	2	2	3	3	3	3	4	55	1	3	4	3	5	6	6	5	2	2	1	2	6	1	5	3	5	6	1	1	5	6	5
2757	26	2	3	3	4	2	3	3	0	1	1	1	3	1	3	58	1.64	21.5645	2	2	2	1	7	1	3	35	0	3	2	2	2	2	2	1	2	1	1	1	1	1	1	1	2	2	1	1	1	2	4
2616	26	2	1	1	3	3	4	3	0	1	0	0		0		62	1.66	22.4996	2	2	3	3	2	1	3	33.3333	0	2	3	2	4	4	4	1	2	1	1	2	3	2	3	4	1	4	1	3	3	3	3
2097	26	2	1	1	3	2	3	4	0	1	1	0		0		62	1.68	21.9671	2	3	3	2	4	2	3	41.6667	0	3	3	3	3	4	4	2	2	2	3	2	3	2	1	4	1	2	1	1	2	3	4
3289	26	2	1	5	1	3	3	2	0	0	0	0		0		50	1.63	18.8189	2	1	3	1	1	1	2	15	0	3	2	2	3	3	3	3	3	3	3	3	3	2	2	2	1	1	1	1	1	1	1
2856	26	2	1	5	2	2	4	2	0	0	0	0		0		58	1.63	21.83	2	2	2	4	2	3	2	41.6667	0	3	4	4	3	4	5	5	3	4	2	4	5	3	3	3	2	5	2	2	4	3	3
2976	26	2	3	5	4	2	3	2	0	0	1	0		0		70	1.65	25.7117	3	2	3	2	1	1	4	30	0	3	3	2	4	3	4	2	3	3	3	2	3	1	2	2	1	3	1	1	2	2	2
2484	26	2	3	4	4	1	4	3	0	1	1	0		0		60	1.65	22.0386	2	2	3	2	1	1	2	20	0	2	2	4	3	3	3	1	1	1	2	1	2	1	2	2	2	1	1	1	1	1	2
2675	26	2	1	4	1	2	3	2	0	1	0	0		1	2	68	1.7	23.5294	2	2	1	1	1	2	1	6.66667	0
4387	26	3	1	1	3	2	4	2	0	1	0	0		0		56	1.7	19.3772	2	2	3	4	1	2	1	31.6667	0	1	1	1	2	1	3	1	1	1	1	1	1	1	1	1	1	1	1	1	1	1	2
4400	26	3	1	1	3	2	4	2	0	1	0	0		0		50	1.69	17.5064	1	2	1	1	2	1	1	3.33333	0	3	1	1	3	2	3	3	1	1	1	1	3	1	1	3	1	1	1	1	1	1	1
4486	26	3	1	4	3	2	4	3	1	0	0	0		0		65	1.7	22.4913	2	1	3	1	1	1	3	20	0	1	1	1	3	4	1	1	1	1	3	1	1	1	1	5	1	1	1	1	1	2	1
4487	26	3	1	4	3	2	5	3	0	1	0	0		0		53	1.68	18.7783	2	2	1	1	2	3	3	26.6667	0	2	3	1	2	3	3	1	1	2	1	1	1	1	2	2	1	3	1	1	3	2	2
4490	26	3	1	4	3	2	4	2	0	0	0	0		0		69	1.52	29.865	3		5	4	7	4	5	95	1	3	6	6	6	6	3	2	1	5	1	3	3	3	4	3	1	1	1	3	5	6	1
4550	26	3	1	2	1	3	4	3	0	1	0	0		0		63	1.63	23.7118	2	2	3	4	1	3	3	48.3333	0	6	3	3	2	3	2	1	2	3	2	1	1	1			3	1	1	1	1	2	1
4585	26	3	1	3	3	2	4	3	0	1	0	0		0		60	1.6	23.4375	2	2	1	1	1	2	3	16.6667	0	3	1	3	3	3	2	1	1	1	1	2	1	1	1	1	1	1	3	1	3	1	1
4610	26	3	1	3	1	2	4	3	1	0	0	0		0		80	1.79	24.968	2	3	5	4	5	3	4	76.6667	1	1	5	5	6	5	2	2	1	2	2	1	2	1	3	4	1	4	2	2	5	6	5
4633	26	3	1	1	3	2	4	3	0	1	0	0		0		85	1.65	31.2213	4		2	3	1	3	4	43.3333	0	1	1	1	4	2	2	1	1	3	2	3	3	1	5	3	3	2	1	3	1	1	2
4640	26	3	1	1	3	2	5	3	0	1	0	0		0		58	1.6	22.6562	2	2	1	4	1	4	1	35	0	2	1	1	6	6	1	1	1	1	1	1	1	1	1	1	1	1	1	1	1	1	2
4716	26	3	1	3	3	2	4	3	0	1	0	0		0		68	1.68	24.093	2	2	4	5	1	3	2	53.3333	1	6	1	1	3	3	3	1	1	2	2	2	1	3	1	1	2	1	3	1	1	1	4
4720	26	3	1	3	3	2	4	3	0	1	0	0				52	1.52	22.5069	2	2	2	1	5	1	3	28.3333	0	3	3	1	2	1	1	1	1	1	1	2	1	1	1	1	1	1	1	1	1	1	1
492	27	1	1	4	3	1	2	4	0	0	0	0		0		90	1.76	29.0548	3	4	1	2	5	1	3	28.3333	0	1	3	1	3	3	4	2	1	1	1	1	1	1	2	3	3	3	1	3	1	3	4
1335	27	1	2	1	4	2	3	3	2	0	0	0		2	3	50.1	1.56	20.5868	2	3	3	4	7	3	4	73.3333	1	2	3	1	4	3	5	1	1	2	1	1	1	1	4	5	1	6	1	1	2	6	6
221	27	1	1	3	3	3	3	3	1	0	1	1	2	1	3	50	1.58	20.0288	2	2	4	5	5	1	3	58.3333	1	5	6	1	5	6	4	2	1	4	1	4	4	1	3	4	2	2	1	1	5	3	1
1939	27	1	3	5	3	3	4	3	0	1	1	0		1	1	46	1.71	15.7313	1	3	3	1	3	1	1	16.6667	0	3	3	1	1	1	1	3	1	1	1	1	5	1	1	4	1	1	2	1	5	3	1
900	27	1	1	3	3	2	4	2	1	1	0	0		0		75	1.61	28.9341	3	2	3	4	2	1	5	48.3333	0	3	3	4	6	6	6	3	3	3	5	6	3	3	6	6	6	6	4	4	6	3	1
2624	27	2	3	3	4	2	5	3	0	0	0	0		0		60	1.64	22.3081	2	4	3	2	5	2	3	45	0	2	3	2	3	4	2	1	2	3	2	2	2	1	1	2	2	2	1	1	1	3	1
2839	27	2	3	1	4	2	3	3	0	1	0	0		0		64	1.69	22.4082	2	2	3	2	7	1	3	45	0	3	5	3	5	5	4	1	1	1	1	3	3	1	4	3	1	2	1	1	3	5	5
3395	27	2	3	4	4	1	5	3	0	0	0	0		0		71	1.73	23.7228	2	2	3	2	1	4	1	35	0	6	4	5	1	6	2	2	2	3	1	1	1	2	2	6	2	3	1	1	2	1	4
2611	27	2	1	1	3	1	4	3	0	1	1	1	2	1	2	59	1.67	21.1553	2	1	3	3	4	2	5	56.6667	1	4	5	5	6	6	6	2	1	2	1	3	3	1	4	3	4	5	3	3	3	5	5
2805	27	2	1	5	1	2	3	3	1	0	0	0		0		66	1.66	23.9512	2	3	3	1	1	2	2	21.6667	0	1	1	2	1	1	2	1	1	1	1	1	3	1	1	2	1	2	1	1	1	1	1
2901	27	2	1	5	4	2	5	4	0	0	1	1	2	0		65	1.7	22.4913	2	2	3	5	7	2	5	76.6667	1	5	6	5	6	6	6	6	1	6	6	1	6	3	1	5	5	6	6	6	6	6	6
2514	27	2	1	3	1	2	4	2	0	1	0	0		0		64	1.59	25.3155	3	2	2	3	5	2	3	45	0	3	4	2	4	6	6	2	1	2	1	2	4	1	1	6	6	3	1	1	3	6	6
2840	27	2	1	1	3	1	4	3	0	1	0	0		1	2	57	1.62	21.7193	2	3	4	2	6	3	3	60	1	2	4	5	5	5	5	2	1	2	1	1	4	3	3	3	4	3	2	2	3	4	5
2469	27	2	3	4	4	2	3	2	1	1	1	1	2	1	2	54	1.56	22.1893	2	3	3	2	6	3	4	60	1	3	4	6	4	4	3	1	1	1	1	2	1	3	1	5	5	4	2	4	3	6	2
2861	27	2	1	3	3	3	5	2	0	1	1	0		0		50	1.64	18.5901	2	2	3	1	1	2	2	21.6667	0	2	2	3	4	3	4	3	1	2	1	2	3	2	2		1	2	4	1	2	2	3
4330	27	3	1	1	1	2	5	2	0	1	1	0		0		66	1.64	24.539	2	2	1	4	1	3	5	48.3333	0	1	1	6	6	3	1	1	1	1	6	1	1	1	6	1	3	3	1	3	2	6	6
4334	27	3	1	1	1	2	4	3	0	1	1	0		0		60	1.65	22.0386	2	2	1	1	1	1	1	0	0	1	1	1	3	4	1	1	1	1	1	1	3	1	1	1	1	1	1	1	1	1	1
4366	27	3	1	2	3	2	4	2	0	0	1	1	2	0		66	1.67	23.6652	2	1	3	2	1	4	3	45	0	3	2	4	3		3	1	4	2	3	2	4	1		1	3	1	1	1	1		3
4479	27	3	1	4	3	2	4	2	0	0	0	0		0		50	1.6	19.5312	2	3	2	1	1	2	1	11.6667	0	3	1	1	3	3	1	1	3	1	1	3	1	1	3	1	3	3	3	1	3	1	2
4482	27	3	1	4	3	2	4	3	1	1	0	0		0		65	1.62	24.7676	2	2	3	3	1	2	3	36.6667	0	3	5	1	6	5	1	1	1	3	2	3	6	1	4	5	6	3	1	3	1	1	6
4544	27	3	1	1	2	2	5	4	0	0	0	0		0		82	1.6	32.0312	4		2	5	7	3	5	78.3333	1	6	6	6	6	6	6	6	6	6	6	6	6	6	6	6	6	6	6	5	6		5
4561	27	3	1	3	3	2	4	3	0	0	0	0		0		77.6	1.55	32.2997	4	2	3	3	2	2	5	50	0	3	3	6	6	1	3	1	6	2	1	1	3	1	2	6	6	6	1	3	3	2	6
4569	27	3	1	3	3	2	3	3	0	1	0	0		0		72	1.72	24.3375	2	3	4	2	2	2	3	40	0	3	5	3	6	3	5	3	5	3	5	3	6	3	5	3	5	3	6	1	3	3	1
4628	27	3	1	1	3	2	5	3	1	1	0	0		0		73	1.7	25.2595	3	2	3	4	1	2	4	46.6667	0	3	3	1	4	3	1	1	1	3	1	1	3	3	4	1	4	1	1	4	2	1	3
4721	27	3	1	3	3	2	4	3	1	1	0	0		0		75	1.6	29.2969	3		1	1	5	1	3	23.3333	0	3	3	1	3	3	3	1	1	1	1	3	3	1	3	3	1	3	1	1	3	3	3
298	28	1	1	4	1	2	3	3	1	0	1	1	2	1	2	58	1.63	21.83	2	2	3	3	7	3	4	68.3333	1	6	6	5	5	6	6	2	1	2	1	1	5	6	4	6	5	5	2	4	2	6	6
215	28	1	1	5	3	2	2	2	0	1	0	1	2	0		74	1.62	28.1969	3	2	2	4	7	2	4	61.6667	1	3	6	6	5	5	3	2	2	4	4	2	5	3	5	6	2	6	4	3	4	6	2
1928	28	1	2	2	3	2	4	2	1	1	2	0		0		63	1.53	26.9127	3	2	4	3	1	2	3	41.6667	0	1	1	1	1	1	1	1	1	1	1	1	1	1	1	1	1	1	1	1	1	1	1
902	28	1	1	1	3	2	4	3	1	1	0	0		0		71	1.63	26.7229	3	2	2	5	7	2	5	71.6667	1	4	5	1	5	4	6	1	1	3	1	3	3	1	3	5	3		5	3	3	5	2
885	28	1	1	1	3	2	4	3	0	1	0	2	2	0		70	1.6	27.3437	3	4	3	3	3	3	4	55	1	4	4	2	5	4	2	1	1	2	3	1	3	1	3	3	1	2	1	2	3	3	1
1196	28	1	1	3	3	2	3	4	0	1	1	0		0		69	1.7	23.8754	2	3	4	4	2	3	4	61.6667	1	3	6	4	6	6	6	6	1	5	5	4	6	1	5	3	3	6	1	3	2	5	1
1260	28	1	1	3	3	2	4	3	0	1	1	1	2	1	2	105	1.58	42.0606	4	2	3	4	7	2	4	66.6667	1	4	5	3	6	4	4	3	2	3	4	2	4	2	3	5	5	4	2	4	3	4	5
880	28	1	1	1	3	2	3	3	0	1	1	0		0		60	1.63	22.5827	2	2	2	4	1	3	3	43.3333	0	3	3	1	3	4	3	1	1	1	1	1	4	3	3	3	5	2	2	2	2	3	4
1291	28	1	1	2	3	3	5	4	0	1	0	0		0		46	1.55	19.1467	2	4	2	2	1	1	2	15	0	1	1	1	2	2	2	1	1	1	1	1	1	1	1	2	1	1	1	1	1	1	1
1373	28	1	1	1	3	2	4	2	0	1	2	0		0		68	1.72	22.9854	2	3	3	3	7	3	5	73.3333	1	6	6	4	6	6	6	6	1	4	1	3	4	4	6	6	6	6	2	2	6	6	1
2966	28	2	3	5	4	1	4	3	0	0	0	0		0		48	1.56	19.7239	2	3	3	1	1	1	2	15	0	1	1	1	1	2	1	1	1	1	1	1	1	1	1	1	1	1	1	1	1	1	1
3246	28	2	2	2	2	2	3	3	0	0	0	0		0		61	1.68	21.6128	2	2	3	2	1	1	3	25	0	4	3	6	6	6	6	1	1	5	1	1	6	1	6	6	4	6	1	6	6	1	6
3228	28	2	1	4	1	3	4	3	0	0	0	0		0		57	1.57	23.1247	2	2	3	1	2	1	2	18.3333	0	2	1	1	1	3	2	1	1	1	1	1	1	1	1	1	1	2	1	1	1	1	3
3278	28	2	1	5	3	2	1	3	2	1	0	0		0		58	1.72	19.6052	2	3	5	4	2	2	3	55	1	1	2	1	2	4	2	1	1	1	1	1	1		1	2	1	1	1	1	2	1	1
3234	28	2	2	1	3	2	2	3	2	1	0	0		0		90	1.7	31.1419	4	3	2	1	1	1	5	25	0	3	3	3	3	2	1	1	1	1	1	1	1	1	1	3	3	3	1	3	1	3	3
2822	28	2	1	2	2	2	4	3	0	0	1	1	2	1	2	74	1.65	27.1809	3	2	3	3	5	1	4	48.3333	0	3	3	4	4	3	3	2	3	2	1	1	1	2	2	3	1	2	1	1	3	3	1
2483	28	2	3	4	4	2	3	3	0	1	1	0		1	1	59	1.67	21.1553	2	2	2	1	1	1	1	5	0	1	3	1	2	5	2	1	1	1	1	1	3	1	1	1	1	1	1	1	2	2	4
3318	28	2	1	5	3	2	4	3	1	1	0	0		0		52	1.63	19.5717	2	2	3	3	4	1	2	35	0	3	3	5	4	6	2	2	2	4	5	1	5	2	3	3	1	3	2	2	3	3	3
4344	28	3	1	2	3		3	3	0	1		0		0		52	1.6	20.3125	2	1	2	1	1	2	1	11.6667	0	2	1	1	2	3	1	1	1	2	1	2	3	2	1	2	1	1	1	1	1	1	1
4346	28	3	1	1	2	2	5	3	0	0	0	0		0		84	1.73	28.0664	3		4	3	1	3	4	53.3333	1	3	3	1	6	3	1	1	1	1	1	1	3	1	3	3	3	1	1	1	1	1	1
4373	28	3	1	3	3	2	4	3	0	1		0		0		55	1.68	19.487	2		1	1	1	2	1	6.66667	0	3	1	1	4	2	1	1	1	1	1	3	1	1	2	1	1	1	1	1	1	1	1
4378	28	3	1	2	3	2	4	4	0	1	0	0		0		65	1.7	22.4913	2	2	5	5	1	3	3	63.3333	1	1	1	2	3	1	1	1	1	1	1	1	1	1	1	3	1	1	1	1	1	1	1
4384	28	3	1	1	3	2	4	3	0	1	0	0		1	2	64	1.8	19.7531	2	2	2	2	1	2	2	21.6667	0	3	1	2	3	1	3	1		3	1	1	3	3	1	3	1	1	3	1	1	1	1
4449	28	3	1	4	1	2	4	3	0	1	1	1	2	1	2	65	1.59	25.711	3	2	1	1	3	3	3	30	0		3	1	3	3	3	1	1	1	3	3	1	1	1	1	1	1	1	1	1	1	1
4451	28	3	1	1	1	2	5	3	0	1		0				48	1.6	18.75	2	2	2	3	3	2	3	38.3333	0	3	3	1	2	6		2	3	1	1	3	2	1	1	3	3	2	3	1	1	1	3
4463	28	3	1	1	1	2	4	3	1	0	0	0				50	1.6	19.5312	2		2	5	1	2	1	31.6667	0	1	1	1	3	3	3	1	1	2	1	1	2	1	1	1	1	2	1	2	1	1	2
4605	28	3	1	3	1	2	5	4	0	0	0	0		0		70	1.7	24.2215	2	2	1	2	1	2	3	21.6667	0	2	1	3	4	5	1	2	1	6	5	1	5	1	6	3	1	1	1	1	1	1	6
4609	28	3	1	3	1	2	5	3	0	1	0	0				52	1.69	18.2066	1	4	1	1	1	1	3	10	0	3	1	1	3	1	1	1	6	1	1	1	1	1	1	1	2	1	1	1	1	1	6
4620	28	3	1	3	1	2	2	2	1	0		1	2	1	2	70	1.61	27.0051	3	1	2	3	2	3	3	41.6667	0	4	3	1	6	6	3	1	1	3	5	4	3	2	6	5	1	4	1	3	1	3	3
4632	28	3	1	1	3	2	5	3	0	1	0	1	2	1	2	74	1.65	27.1809	3	2	2	3	7	4	3	65	1	3	3	1	3	2	2	1	1	1	2	1	1	1	1	1	1	3	1	1	1	3	2
4635	28	3	1	1	3	2	4	2	1	0	0	0		0		55	1.55	22.8928	2	4	1	1	1	1	1	0	0	1	1	1	2	2	1	1	1	1	1	1	1	1	1	2	1	1	1	1	1	1	1
4650	28	3	1	1	3	2	4	3	0	1	0	0		0		60	1.7	20.7612	2	1	3	4	7	3	3	68.3333	1	3	5	3	6	5	3	1	1	3	2	1	3	1	3	1	3	2	2	3	3	6	3
4655	28	3	1	1	3	2	5	3	0	1	0	0		0		50	1.6	19.5312	2	3	1	1	1	1	1	0	0		1	1	1	1	3	3	1	3	1	1	1	3	1	1	3	1	3	1	3	1	1
4704	28	3	1	3	3	2	5	4	0		0	1	2	0		59	1.6	23.0469	2	3	2	4	2	4	3	53.3333	1	3	3	6	5	3	3	1	6	3	2	1	1	6	6	1	2	1	1	3	3	6	1
4723	28	3	1	3	3	2	5	3	0	1	0	0		0		74	1.75	24.1633	2	2	3	2	1	1	1	15	0	1	1	1	3	1	1	1	1	1	1	1	3	1	1	1	1	1	1	1	1	1
4726	28	3	1	3	3	2	4	3	0	1	0	0		0		55	1.6	21.4844	2	2	4	1	1	1	1	15	0	1	1	1	1	1	1	1	1	1	1	1	1	1	1	1	1	1	1	1	1	1	1
4734	28	3	1	4	3	2	4	2	0	0	0	0		0		47	1.55	19.563	2	2	4	1	1	2	3	31.6667	0	3	1	6	1	1	1	1	1	1	1	1	1	1	1	1	1	1	1	1	1	1	1
432	29	1	1	4	3	2	4	3	1	1	1	1	3	1	3	47	1.6	18.3594	1	4	3	2	2	1	2	23.3333	0	2	2	3	3	3	1	1	1	1	1	1	2	1	2	2	2	2	1	1	1	1	1
1428	29	1	1	2	3	2	3	3	0	1	1	0		0		69	1.56	28.3531	3	3	2	2	2	1	4	28.3333	0	4	4	3	5	4	2	2	1	2	2	2	4	1	2	4	1	3	2	2	4	4	2
845	29	1	1	1	3	2	4	3	0	1	0	0		0		59	1.54	24.8777	2	3	3	2	7	2	4	56.6667	1	4	4	4	4	4	4	3	3	3	2	1	4	1	3	3	1	3	1	3	3	4	4
1870	29	1	2	1	3	2	4	3	2	1	1			0		45	1.66	16.3304	1	3	1	2	1	1	3	15	0	1	1		1	1	1	1	1	1	1	1	1	1	1	1	1	1	1	1	1	1	1
2431	29	2	3	4	4	2	3	3	0	0	0	0		1	3	58	1.75	18.9388	2	4	3	2	1	1	1	15	0	2	1	2	1	4	2	1	3	3	1	1	3	1	2	3	4	1	1	1	3	1	1
2614	29	2	1	1	3	2	4	3	2	0	2	2	2	2	2	70	1.81	21.3669	2	1	5	1	7	3	4	68.3333	1	4	4	3	3	6	3	4	3	3	4	3	4	3	3	3	3	3	3	3	3	3	3
2988	29	2	1	1	3	2	3	3	0	1	0	0		1	2	50	1.5	22.2222	2	2	3	3	4	1	2	35	0	1	3	1	1	2	3	1	1	1	1	1	1	1	1	1	1	1	1	1	1	2	5
3019	29	2	1	2	3	2	3	3	0	0	0	1	2	0			1.64			3	3	3	7	1	3	50	0	1	5	5	5	3	3	1	1	3	2	3	1	2	1	2	2	3	1	2	1	5	4
3368	29	2	3	2	1	2	5	3	0	0	2	1	2	1	2	61	1.71	20.8611	2	2	4	3	6	3	3	65	1	1	5	3	5	6	6	2	1	3	1	2	3	2	2	3	5	6	1	2	2	6	5
2999	29	2	3	2	4	2	3	3	0	0	0	1	2	1	2	56	1.66	20.3223	2	2	3	2	7	2	4	56.6667	1
2466	29	2	3	4	4	2	4	3	1	1	1	1	2	2	2	80	1.7	27.6817	3	3	4	4	7	3	5	83.3333	1	4	5	5	6	5	5	5	2	5	5	3	5	5	5	3	5	5	2	4	4	5	2
2479	29	2	3	1	1	2	5	3	0	1	0	0		0		76	1.7	26.2976	3	2	5	2	2	3	5	61.6667	1	6	6	6	6	5	6	5	1	1	1	1	4	1	5	6	6	1	5	6	5	6	2
4103	29	3	1	2	2	2	5	3	0	1	0	0		0		57	1.68	20.1956	2	1	5	3	1	3	3	53.3333	1	2	2	1	3	4	2	1	3	2	2	2	1	1	3	1	2	1	1	1	1	1	2
4341	29	3	1	1	1	2	4	3	0	0	0	0		0		72	1.6	28.125	3		2	3	1	1	1	15	0	3	3	2	3		2	1	1	4	2	1	3	1	4	5	1		2	1	6	3	4
4394	29	3	1	1	3	2	5	2	0		1	1	2	0		79	1.65	29.0174	3	2	3	4	1	4	4	60	1	6	6	6	6	6	3	1	1	4	6	6	6	6	6	3	4	6	1	3	1	3	3
4454	29	3	1	1	1	2	4	3	1	1	0	0		0		58	1.6	22.6562	2	2	2	1	1	1	2	10	0	2	1	1	1	1	2	1	1	1	1	1	3	1	2	1	1	1	1	1	1	1	1
4511	29	3	1	3	2	2	4	3	0	1	0	0		1	2		1.55				4	4	4	2	4	61.6667	1	3	4	1	3	3	4	1	1	3	1	2		3		1	3	3	1	3	1	4	4
4558	29	3	1	3	3	2	4	2	1	1	0	0		0			1.63			3	3	4	1	1	3	35	0	3	3	1	3	3	2	1	2	3	2	2	3	2	2	3	4	3	1	3	1	1	3
4563	29	3	1	4	3	2	3	3	0	1	1	0		0		66	1.6	25.7812	3	1	1	1	1	1	2	5	0	1	2	2	6	6	2	1	1	1	2	1	3	2	3	4	6	2	3	3	2	2	5
4570	29	3	1	3	3	1	4	3	1	1	0	1	2	1	2	84	1.64	31.2314	4		5	5	5	3	5	86.6667	1	6	6	6	6	5	5	4	4	5	5	4	5	3	6	5	6	5	5	4	5	5	6
4577	29	3	1	4	3	2	4	3	0	0	0	0		0		60				2	5	4	4	2	5	71.6667	1	1	3	3	6	1	1	3	1	3	1	3	1	3	1	3	3	1	1	1	3	3	5
4590	29	3	1	3	3	2	5	3	0	1	0	0		0		65	1.64	24.1672	2	2	3	5	7	2	3	66.6667	1	4	4	6	6	3	4	1	1	2	1	3	2	1	1	2	3	4	1	6	1	3	1
4622	29	3	1	1	3	2	4	3	1	0	1	1	3	0		48	1.69	16.8061	1	3	4	1	1	3	1	28.3333	0	2	1	1	1	1	1	1	1	1	1	1	3	1	1	6	1	1	1	1	1	1	1
4639	29	3	1	1	3	2	4	3	0	1	0	0		1	2	71	1.72	23.9995	2	2	5	4	7	3	2	73.3333	1	3	4	6	6	3	3	3	6	1	1	1	1	1	1	1	1	4	3	6	3	6	6
4685	29	3	1	3	3	2	4	3	0	1	1	1	3	1	2		1.75				1	2	7	3	3	48.3333	0	3	3	1	2	1	1	3	1	1	2	1	1	1	3	1	1	1		1	3	1	1
4687	29	3	1	3	3	2	5	4	0	1	0	0		1	3					1	4	4	7	3	3	73.3333	1	3	3	3	3	2	1	1	1	1	3	2	3	1	1	1	1	2	3	1	1	2	2
4691	29	3	1	3	3	2	4	3	0	1	0	0		0		69	1.6	26.9531	3	2	5	4	1	3	3	58.3333	1	3	3	1	3	3	3	1	1	1	1	3	3	1	1	1	1	1	1	1	2	1	1
4712	29	3	1	3	3	2	4	3	0	1	0	0		0		54	1.6	21.0937	2	2	4	2	7	2	4	61.6667	1	4	4	6	5	1	1	1	2	3	2	2	1	3	2		6	4	3	6	4	3	2
4715	29	3	1	3	3	2	4	2	1	1	1	0		0		73.6	1.57	29.8592	3	3	1	1	1	1	2	5	0	1	2	1	1	1	1	1	1	1	1	1	1	2	1	1	2	1	1	2	1	1	1
4719	29	3	1	3	3	2	4	4	0	1	0	0		0		50	1.6	19.5312	2		4	2	1	1	2	25	0	2	1	3	2	3	3	1	1	2	1	2	3	3	1	3	1	3	2	1	2	1	1
4727	29	3	1	3	3	2	4	4	0	1	0	0		0		68	1.65	24.977	2		3	2	2	1	3	28.3333	0	1	3	3	3	6	6	6	3	3	3	1	1	1	1	3	1	1	1	3	1	1	1
212	30	1	3	1	3	2	4	3	0	1	0	1	2	0		73	1.76	23.5666	2	3	4	2	7	3	4	68.3333	1	3	5	6	4	5	3	3	1	5	5	3	4	2	3	4	6	3	2	3	3	5	4
1284	30	1	1	1	1	1	4	3	0	1	0	0		0		58	1.65	21.3039	2		2	1	1	1	2	10	0	1	1	1	1	5	1	1	1	1	1	1	1	1	1	1	1	1	1	1	1	1	1
2953	30	2	1	2	3	2	3	3	1	1	1	0		0		56	1.62	21.3382	2	3	3	3	1	3	2	38.3333	0	1	1	2	3	5	2	1	1	1	1	1	1	1	1	2	2	1	1	1	1	1	3
2471	30	2	3	4	4	2	4	3	0	1	0	0		0		62	1.63	23.3355	2	3	3	3	1	1	3	30	0	2	3	5	5	5	5	1	1	1	3	1	3	1	2	1	1	3	1	1	1	2	4
3194	30	2	2	1	3	2	2	3	2	1	0	0		0		70	1.65	25.7117	3	3	1	1	2	3	3	26.6667	0	1	3	2	5	5	4	1	1	1	1	1	1	1	1	3	1	1	1	1	1	3	5
3151	30	2	2	1	3	2	4	2	0	1	0	1	3	1	3	72	1.57	29.2101	3	2	3	3	4	2	4	51.6667	0	4	4	3	5	3	3	1	1	1	2	1	1	1	2	5	1	3	1	1	2	5	3
2853	30	2	1	2	3	2	2	4	0	1	1	0		0		53	1.63	19.9481	2	2	1	1	1	2	2	11.6667	0	2	2	2	2	2	2	2	2	2	2	2	2	2	2	2	2	2	2	2	2	2	2
2997	30	2	3	2	4	2	3	3	1	0	1	0		1	2	50	1.66	18.1449	1	3	3	3	3	2	4	48.3333	0
4309	30	3	1	1	1			4	0	1	0			0							4	1	1	3	1	28.3333	0		3	1	3	5	1	1	1	2	1	3	1	1	1	1	1	1	1	1	1	1	1
4338	30	3	1	1	1	2	4	3	0	0	0	0		0		66	1.75	21.551	2		1	2	1	3	2	23.3333	0	1	1	1	1	1	1	1	1	1	1	1	1	1	1	1	1	1	1	1	1	1	1
4380	30	3	1	2	3	2		2	0	1	0	0		0		70	1.62	26.6728	3	1	2	1	1	2	3	21.6667	0	1	1	1	1	1	1	1	1	1	1	1	1	1	3		3	5	1	3	1	1	3
4412	30	3	1	1	3	2	5	3	0	1	0	0		0		58	1.55	24.1415	2	3	2	2	2	1	3	23.3333	0	2	2	5	3	3	3	1	3	1	1	1	3	1	1	2	1	1	1	1	1	1	3
4414	30	3	1	1	3	2	5	3	0	1	0	0		0		65	1.58	26.0375	3	2	1	1	1	1	3	10	0	1	1	1	3	3	1	1	1	1	1	1	1	1	1	3	3	1	1	1	1	1	1
4472	30	3	1	4	3	2	4	3	0	0	0	0		0			1.68				2	4	3	2	3	43.3333	0	3	3	1	6	3	3	1	2	3	1	2	3	3	3	3	4		3	1	1	3	3
4480	30	3	1	4	3	2	4	2	0	0	0	0		0		55	1.6	21.4844	2	4	3	3	1	2	3	36.6667	0	4	2	1	3	3	1	1	1	1	1	3	1	1	3	3	3	1	1	3	1	6	3
4488	30	3	1	1	3	3	3	2	0	0	0	1	2	0		90	1.67	32.2708	4	4	1	2	3	4	5	51.6667	0	6	6	1	1	3	1	1	1	1	1	1	1	2	3	3	1	3	1	3	1	3	1
4492	30	3	1	4		2	5	2	0	1	0	0		0		75	1.54	31.6242	4		4	4	1	1	2	35	0		3	1	6	1	1	1	1	3	1	1	3	1	1	3	1	1	1	3	1	1	1
4496	30	3	1	4	2	2	5	3	0	0	0	0		0		72	1.75	23.5102	2		4	3	3	3	3	55	1	3	3	2	3	3	3	2	1	3	2	1	3	2	3	4	4	3	3	2	2	3	4
4513	30	3	1	3	2	2	3	4	0	1	0	0		0		87	1.67	31.1951	4	2	5	2	1	1	3	35	0	1	2	1	3	2	1	1	1	1	1	1	1	1	1	2	1	1	1	1	1	3	1
4520	30	3	1	2	1	2	4	3		1	0	0		0							1	2	1	4	3	35	0	3	1	3	1	1	3	3	3	2	3	1	3	1	3	4	3	3	1	1	1	3	1
4529	30	3	1	3	3	2	3	2		0	1	0		0		60	1.6	23.4375	2		5	2	1	4	2	50	0	2	1	1	3	1	1	1		3		2	4	4	4	1	1	3	3	3	1	1	1
4574	30	3	1	3	3	2	4	2	0	1	0	0		0		57.7	1.65	21.1938	2	2	2	2	1	1	1	10	0	2	1	1	1	3	1	1	1	1	1	1	6	1	1	4	4	1	1	1	1	1	1
4598	30	3	1	3	1	2	4	3	0	1	0	0		0		53	1.67	19.0039	2	1	2	2	4	1	1	20	0	3	1	1	3	6	3	1	1	3	1	1	1	2	1	1	3	6	2	1	3	1	1
4642	30	3	1	1	3	2	4	3	0	1	0	0		0			1.69				3	2	7	2	3	51.6667	0	3	3	3	3	4	3	1	1	3	3	1	3	3	3	3	3	3	1	1	1	3	3
4692	30	3	1	3	3	2	4	4	0	1		0		0		52	1.5	23.1111	2	1	1	1	1	1	1	0	0	2	1	1	1	1	1	1	1	1	1	1	1	1	3	1	1	1	1	1	1	1	2
4694	30	3	1	3	3	2	5	4	0	1	0	0		0		65	1.7	22.4913	2	2	1	2	1	3	3	28.3333	0	3	3	6	3	3	3	1	1	1	1	1	1	1	3	3	2	1		1	3	3	5
4707	30	3	1	3	3	2	5	4	0	1	0	0		0		68	1.7	23.5294	2	2	1	1	1	4	1	20	0	1	1	1	1	1	1	1	1	1	1	1	1	1	1	1	1	3	1	3	1	1	1
4722	30	3	1	3	3	2	4	3	0	1	0	0		0			1.73			2	1	1	1	1	1	0	0	1	1	1	1	6	1	1	1	1	1	1	1	1	1		1	1	1	1	1	1	3
4729	30	3	1	3	3	2	4	3	0	1	0	0		0		92				2	2	1	1	1	3	15	0	1	1	3	1	1	1	1	1	1	1	1	1	1	1	3	1	3	1	1	1	1	1
4730	30	3	1	3	3	2	4	3	0	1	0	0		1	2	70	1.6	27.3437	3	2	5	5	7	2	5	86.6667	1	3	4	4	4	4	4	4	2	1	6	6	3	6	3	2	6	5	3	4	3	6	6
1900	31	1	2	5	3	2	4	3	1	0	1	0		0		72	1.67	25.8166	3	2	3	3	2	3	4	51.6667	0	4	4	4	5	5	3	3	1	4	3	3	4	1	4	4	5	5	1	2	1	3	5
2842	31	2	1	4	3	2	3	3	1	1	1	0		0		46	1.61	17.7462	1	2	3	1	1	1	2	15	0	2	2	2	2	2	2	1	1	1	1	1	1	1	1	2	1	1	1	1	1	1	1
2591	31	2	1	4	1	1	4	2	0	0	0	0		0		54	1.62	20.5761	2	2	2	2	1	2	2	21.6667	0	3	2	1	3	4	5	1	1	1	1	2	2	2	2	2	1	2	1	1	2	2	4
2570	31	2	1	1	3	2	4	3	0	1	0	0		1	3	43	1.47	19.8991	2	2	4	1	2	3	2	36.6667	0	1	3	2	1	2	1	1	1	1	1	1	1	1	2	1	1	2	1	1	1	2	2
2921	31	2	3	3	4	2	2	2	2	0	1	0		0		73	1.65	26.8136	3	3	4	3	4	2	5	61.6667	1	4	5	2	6	6	6	3	3	4	5	3	6	3	3	6	6	6	3	6	6	3	6
4101	31	3	1	2	2	1	5	3	0			1	1			74	1.61	28.5483	3	1	5	2	4	4	3	65	1	4	3	1	3	1	1	1	1	1	3	3	1	1	3	6	1	3	1	3	1	3	2
4102	31	3	1	2	2	2	5	4	0	0		0		1	1		1.6				1	1	1	2	3	16.6667	0	3	1	6	1	3	3	1	1	1	1	1	3	1	1	3	1	1	1	1	1	1	3
4355	31	3	1	1	2	2	5		0	1	1	0		0		86	1.64	31.975	4		2	4	1	1	4	35	0	3	3	1	5	1	5	5	3	2	6	6	5	1	3	1	1	3	1	1	3	2	3
4375	31	3	1	2	3	2	5	3	0	1	0	0		0		56	1.6	21.875	2	1	3	1	1	3	2	28.3333	0	1	1	1	1	2	1	1	1	1	1	1	1	2	1	2	1	1	1	1	1	1	2
4398	31	3	1	1	3	2	4	2	0	0	0	0		0		45	1.57	18.2563	1	1	1	5	1	1	3	30	0	3	2	1	2	3	2	1	1	3	1	1	2	1	1	3	1	2	1	1	1	1	3
4410	31	3	1	1	3	2	4	3	0	1	0	0		0		60	1.64	22.3081	2	2	3	3	7	4	3	70	1	2	4	2	4	1	1	1	1	1	1	1	3	1	1	3	1	1	1	1	1	1	2
4456	31	3	1	1	1	2	5	3	0	0	1	0				58	1.57	23.5304	2		3	1	1	2	3	26.6667	0	2	1	1	2	1	1	1	1	1	1	1	1	1	1	1	1	1	1	1	1	1	1
4580	31	3	1	3	3	2	4	3	0	1	0	0		1	3	65	1.7	22.4913	2	2	2	1	1	2	2	16.6667	0	3	1	1	2	1	1	1	2	1	1	1	1	1	1	2	3	2	1	1	1	1	1
4592	31	3	1	3	3	2	5	3	0	1	1	0		0		62	1.68	21.9671	2	3	2	2	1	2	3	26.6667	0	3	2	2	3	3	1		2	2	2	3	1	1	1	1	1	3	2	1	2	3	1
4638	31	3	1	1	3	2	4	3	1	1	0	0		0			1.64			4	1	1	1	1	1	0	0	1	1	1	1	1	1	1	1	1	1	1	1	1	1	1	3	1	1	1	1	1	1
4709	31	3	1	3	3	2	4	3	0		0	0		0		76	1.69	26.6097	3	2	3	2	3	3	3	45	0	3	3	3	2	6	5	1	1	3	2	5	1	2	6	5	1	6	1	3	3	3	1
4733	31	3	1	3	3	2	4	2	1	1	0	0		0		53	1.67	19.0039	2	3	1	1	1	1	1	0	0	1	1	1	1	3	3	1	3	1	1	1	6	1	1	1	1	1	1	1	1	1	1
4735	31	3	1	3	3	2	5		0		0	0		0		62	1.7	21.4533	2	1	3	1	1	2	2	21.6667	0	2	1	3	1	1	2	1	3	4	1	3	3	1	2	6		3	1	2	1	1	3
4342	32	3	1	2	2	2	5	3	0	0	0	0		0		56	1.6	21.875	2		5	1	1	2	1	26.6667	0	1	1	1	2	1	1	1	1	1	1	1	3	1	1	1	1	1	1	1	1	1	1
4396	32	3	1	1	3	2	4	2	0	0	0	0		0		70	1.9	19.3906	2	2	1	5	3	3	4	55	1	6	6	1	6	3	6	3	1	3	3	6	3	3	3	1	3	6	1	4	6	3	1
4420	32	3	1	1	3	2	5		0	0	0	0		0		59	1.6	23.0469	2		3	4	1	3	2	43.3333	0	1	2	1	6	2	3	1	1	3	2	1	2	2	3	2	1	3	2	1	1	1	2
4452	32	3	1	1	1	2	5	3	0	1	0	0		1	2	60	1.7	20.7612	2		3	2	1	1	3	25	0		1	1	1	3	1	1	1		1	1	3	1	1	3	1	1	1	1	1		1
4453	32	3	1	1	1	2	5	3	0	1	0	0		0		56	1.6	21.875	2		3	2	1	3	3	38.3333	0	2	1	1	2	1	1	1	1	1	1	1	1	1	1	1	1	2	1	1	1	1	1
4484	32	3	1	4	3		5	1	0	1	0	0		0		54	1.6	21.0937	2	3	1	1	1	1	1	0	0	3	1	1	1	1	1	1	1	1	1	1	3	1	1	1	1	1	1	1	1	1	1
4497	32	3	1	4	2	2	5	4		1	0	0		0		54	1.6	21.0937	2	4	3	2	3	3	3	45	0	3	3	1	3	2	2	1	1	1	1	1	2	1	2	1	3	3	1	1	1	3	2
4522	32	3	1	3	2	2	5	2	0	1	0	0		0		52	1.59	20.5688	2	1	2	2	1	4	1	30	0	1	1	4	4	1	1	1	1	1	3	1	1	1	1	1	1	1	1	1	1	1	1
4562	32	3	1	3	3	2	4	2	0	1	0	0		0		78	1.63	29.3575	3	3	4	2	1	4	3	50	0		3	6		3	3	3	1	1	1	3	1	2	1	1	4	6	1	1	3	1	3
4637	32	3	1	1	3	2	5	2	0	1	0	0		0		92	1.65	33.7925	4	1	3	4	1	2	5	51.6667	0	5	5	3	6	5	2	1	1	2	3	5	1	6	5	3	5	3	3	6	5	1	6
4696	32	3	1	3	3	2	4	3	0	0	1	0		0		63	1.65	23.1405	2	1	5	4	1	4	3	65	1	6	1	1	1	1	1	1	2	2	1	1	1	1	1	1	1	1	1	1	1	1	1
4717	32	3	1	3	3	2	4	2	0	0	0	0		0		58	1.67	20.7967	2		1	1	1	1	1	0	0	2	1	1	2	1	1	1	1	1	1	1	1	1	1	1	1	1	1	1	1	1	1
4718	32	3	1	3	3	2	4	3	0	1	0	0		1	3	51	1.65	18.7328	2	2	2	4	1	3	3	43.3333	0	3	1	3	1	1	1	1	1	1	1	1	3	1	1	1	1	1	1	1	1	1	1
1253	33	1	1	3	3	1	3	3	0	1	0	1	1	1	3	68	1.73	22.7204	2	2	4	1	4	2	3	41.6667	0	2	3	2	1	2	2	1	1	1	1	1	2	2	2	3	1	2	1	1	1	3	6
2758	33	2	3	3	4	3	3	3	0	1	0	0		0		68	1.71	23.255	2	2	1	2	1	1	2	10	0	1	1	3	2	2	1	1	1	2	2	1	1	1	1	3	1	1	1	2	2	1	1
2894	33	2	1	5	3	2	4	3	0	0	0	0		0		46	1.63	17.3134	1		1	1	1	1	1	0	0	1	1	1	1	2	1	1	1	1	1	1	2	1	1	1	1	1	1	1	1	1	1
2096	33	2	1	1	3	2	4	3	0	1	0	0		1	3	67	1.55	27.8876	3	3	4	2	4	3	4	58.3333	1	4	4	2	5	5	5	2	1	4	3	2	4	3	3	5	3	5	2	1	4	5	6
3193	33	2	2	1	3	3	4	2	1	1	0	0		0		59	1.57	23.9361	2	2	3	2	1	2	4	36.6667	0	3	3	4	3	3	2	1	1	1	2	1	3	1	3	3	3	2	1	2	2	1	2
4035	33	2	3	4	4	2	3	3	1	1	1	1	2	1	2	64	1.66	23.2254	2	3	4	3	6	2	3	58.3333	1	3	3	2	3	3	4	2	3	2	1	1	2	1	3	4	3	3	1	2	3	4	4
[truncated: 69 more rows]
[truncated: 20 more columns]
